# Supplementary material for: (Z)-Methyl 4-({3-[(2,5-dioxoimidazolidin-4-yl­idene)meth­yl]-1H-indol-1-yl}meth­yl)benzoate
Source: Acta Crystallogr Sect E Struct Rep Online. 2008 Dec 10;65(Pt 1):o62–3. doi: 10.1107/S1600536808041020 (PMC2967975; doi:10.1107/S1600536808041020)
Supplement: Supplementary file 1 [file e-65-00o62-sup1.cif]

##############################################################################
###                                                                        ###
###        Electronic paper (Acta Crystallographica Section E)             ###
###                                                                        ###
##############################################################################
#                                                                            #
# This CIF contains the data in a paper accepted for publication in Acta     #
# Crystallographica Section E. It conforms to the requirements of Notes      #
# for Authors for Section E, and has been peer reviewed under the auspices   #
# of the IUCr Commission on Journals.                                        #
#                                                                            #
# Full details of the Crystallographic Information File format               #
# are given in the paper "The Crystallographic Information File (CIF):       #
# a New Standard Archive File for Crystallography" by S. R. Hall, F. H.      #
# Allen and I. D. Brown [Acta Cryst. (1991), A47, 655-685].                  #
#                                                                            #
# The current version of the core CIF dictionary is obtainable from          #
# ftp://ftp.iucr.org/pub/cif_core.dic. The current version number is 2.4.    #
#                                                                            #
# Software is freely available for graphical display of the structure(s) in  #
# this CIF.  For information consult the CIF home page http://www.iucr.org/  #
# cif/home.html                                                              #
#                                                                            #
# This file may be used for bona fide research purposes within the           #
# scientific community so long as proper attribution is given to the journal # 
# article from which it was obtained.                                        #
#                                                                            #
##############################################################################
                                             
data_global
_audit_creation_method     'SHELXL97 CIF, edited IUCr template'
_journal_date_recd_electronic     2008-10-21
_journal_date_accepted     2008-12-04
_journal_name_full     'Acta Crystallographica, Section E'
_journal_year     2009
_journal_volume     65
_journal_issue      1
_journal_page_first     o62
_journal_page_last     o63
_journal_paper_category     QO
_journal_coeditor_code     FJ2166
_publ_contact_author_name     'Dr P.A. Crooks'
_publ_contact_author_address
;
Dept. of Pharm. Sciences
College of Pharmacy
University of Kentucky
Lexington KY 40536
USA
;
_publ_contact_author_email     'pcrooks@uky.edu'
_publ_contact_author_fax     '859 257 2585'
_publ_contact_author_phone     '859 257 1718'
_publ_section_title
;\
(<i>Z</i>)-Methyl
4-({3-[(2,5-dioxoimidazolidin-4-ylidene)methyl]-1<i>H</i>-indol-1-yl}methyl)\
benzoate
;
loop_
    _publ_author_name
    _publ_author_address
    'Narsimha Reddy Penthala'
;
Department of Pharmaceutical Sciences
College of Pharmacy
University of Kentucky
Lexington
KY 40536
USA
;
    'Thirupathi Reddy Yerram Reddy'
;
Department of Pharmaceutical Sciences
College of Pharmacy
University of Kentucky
Lexington
KY 40536
USA
;
    'Parkin, Sean'
;
Department of Chemistry
University of Kentucky
Lexington
KY 40506
USA
;
    'Crooks, Peter A.'
;
Department of Pharmaceutical Sciences
College of Pharmacy
University of Kentucky
Lexington
KY 40536
USA
;
data_I
_audit_creation_method     SHELXL-97
_chemical_name_systematic
;
(<i>Z</i>)-Methyl 4-({3-[(2,5-dioxoimidazolidin-4-ylidene)methyl]-1<i>H</i>-
indol-1-yl}methyl)benzoate
;
_chemical_name_common     ?
_chemical_formula_moiety     'C21 H17 N3 O4'
_chemical_formula_sum     'C21 H17 N3 O4'
_chemical_formula_iupac     'C21 H17 N3 O4'
_chemical_formula_weight     375.38
_chemical_melting_point     ?
_symmetry_cell_setting     triclinic
_symmetry_space_group_name_H-M     'P -1'
_symmetry_space_group_name_Hall     '-P 1'
loop_
    _symmetry_equiv_pos_as_xyz
    'x, y, z'
    '-x, -y, -z'
_cell_length_a     7.63900(10)
_cell_length_b     8.00130(10)
_cell_length_c     15.0405(3)
_cell_angle_alpha     91.9853(9)
_cell_angle_beta     96.2291(9)
_cell_angle_gamma     104.4242(9)
_cell_volume     883.25(2)
_cell_formula_units_Z     2
_cell_measurement_reflns_used     3966
_cell_measurement_theta_min     1.00
_cell_measurement_theta_max     27.48
_cell_measurement_temperature     90.0(2)
_exptl_crystal_description     block
_exptl_crystal_colour     colourless
_exptl_crystal_size_max     0.25
_exptl_crystal_size_mid     0.22
_exptl_crystal_size_min     0.15
_exptl_crystal_density_diffrn     1.411
_exptl_crystal_density_meas     ?
_exptl_crystal_density_method     'not measured'
_exptl_crystal_F_000     392
_exptl_absorpt_coefficient_mu     0.100
_exptl_absorpt_correction_type     multi-scan
_exptl_absorpt_process_details     '(SCALEPACK; Otwinowski & Minor, 1997)'
_exptl_absorpt_correction_T_min     0.976
_exptl_absorpt_correction_T_max     0.985
_exptl_special_details
;
;
_diffrn_ambient_temperature     90.0(2)
_diffrn_radiation_type     MoK\a
_diffrn_radiation_wavelength     0.71073
_diffrn_radiation_source     'fine-focus sealed tube'
_diffrn_radiation_monochromator     'graphite'
_diffrn_measurement_device_type     'Nonius KappaCCD'
_diffrn_measurement_method     '\w scans at fixed \c = 55\%'
_diffrn_detector_area_resol_mean     18
_diffrn_reflns_number     19513
_diffrn_reflns_av_R_equivalents     0.0147
_diffrn_reflns_av_sigmaI/netI     0.0248
_diffrn_reflns_theta_min     1.36
_diffrn_reflns_theta_max     27.44
_diffrn_reflns_theta_full     27.44
_diffrn_measured_fraction_theta_max     0.991
_diffrn_measured_fraction_theta_full     0.991
_diffrn_reflns_limit_h_min     -9
_diffrn_reflns_limit_h_max     9
_diffrn_reflns_limit_k_min     -10
_diffrn_reflns_limit_k_max     10
_diffrn_reflns_limit_l_min     -19
_diffrn_reflns_limit_l_max     19
_diffrn_standards_number     0
_diffrn_standards_interval_count     .
_diffrn_standards_interval_time     .
_diffrn_standards_decay_%     ?
_refine_special_details
;
Refinement of <i>F</i>^2^ against ALL reflections. The weighted <i>R</i>-factor
<i>wR</i> and goodness of fit <i>S</i> are based on <i>F</i>^2^, conventional
<i>R</i>-factors <i>R</i> are based on <i>F</i>, with <i>F</i> set to zero for
negative <i>F</i>^2^. The threshold expression of <i>F</i>^2^ >
2\s(<i>F</i>^2^) is used only for calculating <i>R</i>-factors(gt) <i>etc</i>.
and is not relevant to the choice of reflections for refinement.
<i>R</i>-factors based on <i>F</i>^2^ are statistically about twice as large
as those based on <i>F</i>, and <i>R</i>- factors based on ALL data will be
even larger.
;
_reflns_number_total     3997
_reflns_number_gt     3595
_reflns_threshold_expression     I>2\s(I)
_refine_ls_structure_factor_coef     Fsqd
_refine_ls_matrix_type     full
_refine_ls_R_factor_all     0.0480
_refine_ls_R_factor_gt     0.0427
_refine_ls_wR_factor_gt     0.1162
_refine_ls_wR_factor_ref     0.1268
_refine_ls_goodness_of_fit_ref     1.066
_refine_ls_restrained_S_all     1.066
_refine_ls_number_reflns     3997
_refine_ls_number_parameters     255
_refine_ls_number_restraints     0
_refine_ls_hydrogen_treatment     constr
_refine_ls_weighting_scheme     calc
_refine_ls_weighting_details
         'calc w=1/[\s^2^(Fo^2^)+(0.0697P)^2^+0.3949P] where P=(Fo^2^+2Fc^2^)/3'
_atom_sites_solution_hydrogens     geom
_atom_sites_solution_primary     direct
_atom_sites_solution_secondary     difmap
_refine_ls_shift/su_max     0.000
_refine_ls_shift/su_mean     0.000
_refine_diff_density_max     0.477
_refine_diff_density_min     -0.340
_refine_ls_extinction_method     'SHELXL97 (Sheldrick, 2008)'
_refine_ls_extinction_coef     0.090(15)
_refine_ls_extinction_expression
                                  'Fc^*^=kFc[1+0.001xFc^2^\l^3^/sin(2\q)]^-1/4^'
loop_
    _atom_type_symbol
    _atom_type_description
    _atom_type_scat_dispersion_real
    _atom_type_scat_dispersion_imag
    _atom_type_scat_source
    'C' 'C' 0.0033 0.0016
                         'International Tables Vol C Tables 4.2.6.8 and 6.1.1.4'
    'H' 'H' 0.0000 0.0000
                         'International Tables Vol C Tables 4.2.6.8 and 6.1.1.4'
    'N' 'N' 0.0061 0.0033
                         'International Tables Vol C Tables 4.2.6.8 and 6.1.1.4'
    'O' 'O' 0.0106 0.0060
                         'International Tables Vol C Tables 4.2.6.8 and 6.1.1.4'
_computing_data_collection     'COLLECT (Nonius, 1998)'
_computing_cell_refinement     'SCALEPACK (Otwinowski & Minor, 1997)'
_computing_data_reduction     'DENZO-SMN (Otwinowski & Minor, 1997)'
_computing_structure_solution     'SHELXS97 (Sheldrick, 2008)'
_computing_structure_refinement     'SHELXL97 (Sheldrick, 2008)'
_computing_molecular_graphics     'XP in SHELXTL (Sheldrick, 2008)'
_computing_publication_material
;
SHELXL97 (Sheldrick, 2008) and local procedures
;
loop_
    _atom_site_type_symbol
    _atom_site_label
    _atom_site_fract_x
    _atom_site_fract_y
    _atom_site_fract_z
    _atom_site_U_iso_or_equiv
    _atom_site_adp_type
    _atom_site_calc_flag
    _atom_site_refinement_flags
    _atom_site_occupancy
    _atom_site_disorder_assembly
    _atom_site_disorder_group
    N N1 0.62738(14) 0.06683(14) 0.69424(7) 0.0179(2) Uani d . 1 . .
    C C1 0.64933(17) 0.16626(17) 0.62219(8) 0.0189(3) Uani d . 1 . .
    H H1 0.7632 0.2298 0.6066 0.023 Uiso calc R 1 . .
    C C2 0.44342(17) -0.00489(16) 0.69679(8) 0.0173(3) Uani d . 1 . .
    C C3 0.35580(18) -0.11990(17) 0.75529(9) 0.0196(3) Uani d . 1 . .
    H H3 0.4221 -0.1562 0.8048 0.024 Uiso calc R 1 . .
    C C4 0.16793(19) -0.17896(17) 0.73816(9) 0.0221(3) Uani d . 1 . .
    H H4 0.1044 -0.2593 0.7760 0.027 Uiso calc R 1 . .
    C C5 0.06985(18) -0.12239(18) 0.66605(9) 0.0226(3) Uani d . 1 . .
    H H5 -0.0589 -0.1643 0.6562 0.027 Uiso calc R 1 . .
    C C6 0.15795(18) -0.00650(18) 0.60918(9) 0.0209(3) Uani d . 1 . .
    H H6 0.0904 0.0331 0.5613 0.025 Uiso calc R 1 . .
    C C7 0.34801(17) 0.05157(16) 0.62314(8) 0.0177(3) Uani d . 1 . .
    C C8 0.48188(17) 0.16104(17) 0.57534(8) 0.0181(3) Uani d . 1 . .
    C C9 0.44195(17) 0.23455(16) 0.49230(8) 0.0187(3) Uani d . 1 . .
    H H9 0.3177 0.2033 0.4673 0.022 Uiso calc R 1 . .
    C C10 0.55628(18) 0.34163(16) 0.44489(8) 0.0186(3) Uani d . 1 . .
    N N11 0.74423(15) 0.41748(15) 0.46348(7) 0.0197(3) Uani d . 1 . .
    H H11 0.8114 0.4057 0.5131 0.024 Uiso calc R 1 . .
    O O12 0.96568(13) 0.59079(14) 0.38998(7) 0.0276(3) Uani d . 1 . .
    C C12 0.80892(18) 0.51160(16) 0.39495(9) 0.0198(3) Uani d . 1 . .
    N N13 0.66123(15) 0.50316(14) 0.33104(7) 0.0205(3) Uani d . 1 . .
    H H13 0.6677 0.5574 0.2811 0.025 Uiso calc R 1 . .
    O O14 0.35435(13) 0.36140(13) 0.31095(7) 0.0247(2) Uani d . 1 . .
    C C14 0.50269(18) 0.39906(16) 0.35539(8) 0.0191(3) Uani d . 1 . .
    C C15 0.77114(17) 0.06679(17) 0.76616(8) 0.0197(3) Uani d . 1 . .
    H H15A 0.8908 0.1013 0.7432 0.024 Uiso calc R 1 . .
    H H15B 0.7557 -0.0516 0.7868 0.024 Uiso calc R 1 . .
    C C16 0.76755(17) 0.19009(17) 0.84440(8) 0.0186(3) Uani d . 1 . .
    C C17 0.77627(19) 0.36332(18) 0.83052(9) 0.0230(3) Uani d . 1 . .
    H H17 0.7891 0.4045 0.7725 0.028 Uiso calc R 1 . .
    C C18 0.76628(19) 0.47605(17) 0.90102(9) 0.0226(3) Uani d . 1 . .
    H H18 0.7718 0.5937 0.8910 0.027 Uiso calc R 1 . .
    C C19 0.74814(17) 0.41658(17) 0.98642(8) 0.0190(3) Uani d . 1 . .
    C C20 0.7411(2) 0.24417(18) 1.00064(9) 0.0244(3) Uani d . 1 . .
    H H20 0.7298 0.2033 1.0588 0.029 Uiso calc R 1 . .
    C C21 0.7508(2) 0.13161(18) 0.92977(9) 0.0242(3) Uani d . 1 . .
    H H21 0.7459 0.0140 0.9398 0.029 Uiso calc R 1 . .
    O O22 0.70603(16) 0.48178(14) 1.13762(7) 0.0298(3) Uani d . 1 . .
    C C22 0.73352(17) 0.53113(17) 1.06416(9) 0.0196(3) Uani d . 1 . .
    O O23 0.75282(15) 0.69475(13) 1.04391(6) 0.0274(3) Uani d . 1 . .
    C C23 0.7376(2) 0.8120(2) 1.11646(10) 0.0316(4) Uani d . 1 . .
    H H23A 0.6119 0.7839 1.1309 0.047 Uiso calc R 1 . .
    H H23B 0.7709 0.9311 1.0982 0.047 Uiso calc R 1 . .
    H H23C 0.8197 0.8005 1.1694 0.047 Uiso calc R 1 . .
loop_
    _atom_site_aniso_label
    _atom_site_aniso_U_11
    _atom_site_aniso_U_22
    _atom_site_aniso_U_33
    _atom_site_aniso_U_12
    _atom_site_aniso_U_13
    _atom_site_aniso_U_23
    N1 0.0158(5) 0.0211(5) 0.0150(5) 0.0023(4) 0.0008(4) -0.0007(4)
    C1 0.0186(6) 0.0219(6) 0.0150(6) 0.0023(5) 0.0034(4) -0.0005(5)
    C2 0.0163(6) 0.0184(6) 0.0162(6) 0.0033(5) 0.0020(4) -0.0038(5)
    C3 0.0216(6) 0.0186(6) 0.0180(6) 0.0039(5) 0.0034(5) -0.0005(5)
    C4 0.0230(7) 0.0205(6) 0.0219(6) 0.0018(5) 0.0077(5) -0.0007(5)
    C5 0.0168(6) 0.0256(7) 0.0236(7) 0.0016(5) 0.0044(5) -0.0046(5)
    C6 0.0196(6) 0.0248(7) 0.0173(6) 0.0052(5) 0.0003(5) -0.0022(5)
    C7 0.0189(6) 0.0196(6) 0.0141(6) 0.0040(5) 0.0029(4) -0.0025(4)
    C8 0.0185(6) 0.0198(6) 0.0152(6) 0.0031(5) 0.0034(4) -0.0011(4)
    C9 0.0194(6) 0.0184(6) 0.0176(6) 0.0040(5) 0.0025(5) -0.0010(5)
    C10 0.0202(6) 0.0176(6) 0.0176(6) 0.0047(5) 0.0018(5) -0.0010(5)
    N11 0.0199(5) 0.0237(6) 0.0156(5) 0.0054(4) 0.0020(4) 0.0028(4)
    O12 0.0211(5) 0.0310(6) 0.0260(5) -0.0024(4) 0.0022(4) 0.0074(4)
    C12 0.0234(6) 0.0173(6) 0.0177(6) 0.0032(5) 0.0021(5) 0.0006(5)
    N13 0.0232(6) 0.0196(5) 0.0172(5) 0.0025(4) 0.0013(4) 0.0039(4)
    O14 0.0234(5) 0.0281(5) 0.0219(5) 0.0058(4) -0.0005(4) 0.0062(4)
    C14 0.0222(6) 0.0180(6) 0.0181(6) 0.0066(5) 0.0036(5) 0.0011(5)
    C15 0.0170(6) 0.0242(6) 0.0174(6) 0.0056(5) -0.0011(5) -0.0013(5)
    C16 0.0151(6) 0.0222(6) 0.0174(6) 0.0041(5) -0.0008(4) -0.0009(5)
    C17 0.0283(7) 0.0230(7) 0.0158(6) 0.0032(5) 0.0021(5) 0.0024(5)
    C18 0.0300(7) 0.0185(6) 0.0180(6) 0.0037(5) 0.0018(5) 0.0021(5)
    C19 0.0187(6) 0.0206(6) 0.0166(6) 0.0038(5) 0.0000(5) -0.0001(5)
    C20 0.0336(8) 0.0239(7) 0.0167(6) 0.0089(6) 0.0033(5) 0.0037(5)
    C21 0.0330(7) 0.0202(6) 0.0205(6) 0.0091(5) 0.0023(5) 0.0024(5)
    O22 0.0460(7) 0.0272(5) 0.0174(5) 0.0101(5) 0.0075(4) 0.0024(4)
    C22 0.0182(6) 0.0214(6) 0.0180(6) 0.0039(5) -0.0010(5) 0.0012(5)
    O23 0.0444(6) 0.0197(5) 0.0185(5) 0.0090(4) 0.0046(4) -0.0005(4)
    C23 0.0490(10) 0.0245(7) 0.0224(7) 0.0130(7) 0.0023(6) -0.0047(6)
_geom_special_details
;
All e.s.d.'s (except the e.s.d. in the dihedral angle between two l.s. planes)
are estimated using the full covariance matrix. The cell e.s.d.'s are taken
into account individually in the estimation of e.s.d.'s in distances, angles
and torsion angles; correlations between e.s.d.'s in cell parameters are only
used when they are defined by crystal symmetry. An approximate (isotropic)
treatment of cell e.s.d.'s is used for estimating e.s.d.'s involving l.s.
planes.
;
loop_
    _geom_bond_atom_site_label_1
    _geom_bond_atom_site_label_2
    _geom_bond_site_symmetry_2
    _geom_bond_distance
    _geom_bond_publ_flag
    N1 C1 . 1.3668(17) ?
    N1 C2 . 1.3846(16) ?
    N1 C15 . 1.4554(16) ?
    C1 C8 . 1.3821(18) ?
    C1 H1 . 0.9500 ?
    C2 C3 . 1.3951(18) ?
    C2 C7 . 1.4093(18) ?
    C3 C4 . 1.3866(19) ?
    C3 H3 . 0.9500 ?
    C4 C5 . 1.403(2) ?
    C4 H4 . 0.9500 ?
    C5 C6 . 1.3833(19) ?
    C5 H5 . 0.9500 ?
    C6 C7 . 1.3996(18) ?
    C6 H6 . 0.9500 ?
    C7 C8 . 1.4445(17) ?
    C8 C9 . 1.4340(18) ?
    C9 C10 . 1.3454(18) ?
    C9 H9 . 0.9500 ?
    C10 N11 . 1.4053(17) ?
    C10 C14 . 1.4858(18) ?
    N11 C12 . 1.3612(17) ?
    N11 H11 . 0.8800 ?
    O12 C12 . 1.2189(17) ?
    C12 N13 . 1.3869(17) ?
    N13 C14 . 1.3819(17) ?
    N13 H13 . 0.8800 ?
    O14 C14 . 1.2137(16) ?
    C15 C16 . 1.5162(17) ?
    C15 H15A . 0.9900 ?
    C15 H15B . 0.9900 ?
    C16 C21 . 1.3898(18) ?
    C16 C17 . 1.3951(19) ?
    C17 C18 . 1.3890(19) ?
    C17 H17 . 0.9500 ?
    C18 C19 . 1.3940(18) ?
    C18 H18 . 0.9500 ?
    C19 C20 . 1.3921(19) ?
    C19 C22 . 1.4916(18) ?
    C20 C21 . 1.3915(19) ?
    C20 H20 . 0.9500 ?
    C21 H21 . 0.9500 ?
    O22 C22 . 1.2083(16) ?
    C22 O23 . 1.3303(16) ?
    O23 C23 . 1.4475(16) ?
    C23 H23A . 0.9800 ?
    C23 H23B . 0.9800 ?
    C23 H23C . 0.9800 ?
loop_
    _geom_angle_atom_site_label_1
    _geom_angle_atom_site_label_2
    _geom_angle_atom_site_label_3
    _geom_angle_site_symmetry_1
    _geom_angle_site_symmetry_3
    _geom_angle
    _geom_angle_publ_flag
    C1 N1 C2 . . 109.12(11) ?
    C1 N1 C15 . . 124.49(11) ?
    C2 N1 C15 . . 125.24(11) ?
    N1 C1 C8 . . 110.17(11) ?
    N1 C1 H1 . . 124.9 ?
    C8 C1 H1 . . 124.9 ?
    N1 C2 C3 . . 129.95(12) ?
    N1 C2 C7 . . 107.54(11) ?
    C3 C2 C7 . . 122.43(12) ?
    C4 C3 C2 . . 117.24(12) ?
    C4 C3 H3 . . 121.4 ?
    C2 C3 H3 . . 121.4 ?
    C3 C4 C5 . . 121.30(12) ?
    C3 C4 H4 . . 119.3 ?
    C5 C4 H4 . . 119.3 ?
    C6 C5 C4 . . 120.95(12) ?
    C6 C5 H5 . . 119.5 ?
    C4 C5 H5 . . 119.5 ?
    C5 C6 C7 . . 119.10(12) ?
    C5 C6 H6 . . 120.5 ?
    C7 C6 H6 . . 120.5 ?
    C6 C7 C2 . . 118.93(12) ?
    C6 C7 C8 . . 133.86(12) ?
    C2 C7 C8 . . 107.19(11) ?
    C1 C8 C9 . . 128.94(12) ?
    C1 C8 C7 . . 105.98(11) ?
    C9 C8 C7 . . 124.90(12) ?
    C10 C9 C8 . . 128.91(12) ?
    C10 C9 H9 . . 115.5 ?
    C8 C9 H9 . . 115.5 ?
    C9 C10 N11 . . 130.48(12) ?
    C9 C10 C14 . . 124.45(12) ?
    N11 C10 C14 . . 105.04(11) ?
    C12 N11 C10 . . 111.28(11) ?
    C12 N11 H11 . . 124.4 ?
    C10 N11 H11 . . 124.4 ?
    O12 C12 N11 . . 127.32(12) ?
    O12 C12 N13 . . 125.72(12) ?
    N11 C12 N13 . . 106.95(11) ?
    C14 N13 C12 . . 111.67(11) ?
    C14 N13 H13 . . 124.2 ?
    C12 N13 H13 . . 124.2 ?
    O14 C14 N13 . . 126.35(12) ?
    O14 C14 C10 . . 128.62(12) ?
    N13 C14 C10 . . 105.00(11) ?
    N1 C15 C16 . . 111.22(10) ?
    N1 C15 H15A . . 109.4 ?
    C16 C15 H15A . . 109.4 ?
    N1 C15 H15B . . 109.4 ?
    C16 C15 H15B . . 109.4 ?
    H15A C15 H15B . . 108.0 ?
    C21 C16 C17 . . 119.35(12) ?
    C21 C16 C15 . . 120.72(12) ?
    C17 C16 C15 . . 119.91(11) ?
    C18 C17 C16 . . 120.43(12) ?
    C18 C17 H17 . . 119.8 ?
    C16 C17 H17 . . 119.8 ?
    C17 C18 C19 . . 120.04(12) ?
    C17 C18 H18 . . 120.0 ?
    C19 C18 H18 . . 120.0 ?
    C20 C19 C18 . . 119.66(12) ?
    C20 C19 C22 . . 118.03(12) ?
    C18 C19 C22 . . 122.31(12) ?
    C21 C20 C19 . . 120.11(12) ?
    C21 C20 H20 . . 119.9 ?
    C19 C20 H20 . . 119.9 ?
    C16 C21 C20 . . 120.42(13) ?
    C16 C21 H21 . . 119.8 ?
    C20 C21 H21 . . 119.8 ?
    O22 C22 O23 . . 123.20(12) ?
    O22 C22 C19 . . 124.14(12) ?
    O23 C22 C19 . . 112.66(11) ?
    C22 O23 C23 . . 115.26(11) ?
    O23 C23 H23A . . 109.5 ?
    O23 C23 H23B . . 109.5 ?
    H23A C23 H23B . . 109.5 ?
    O23 C23 H23C . . 109.5 ?
    H23A C23 H23C . . 109.5 ?
    H23B C23 H23C . . 109.5 ?
loop_
    _geom_torsion_atom_site_label_1
    _geom_torsion_atom_site_label_2
    _geom_torsion_atom_site_label_3
    _geom_torsion_atom_site_label_4
    _geom_torsion_site_symmetry_1
    _geom_torsion_site_symmetry_2
    _geom_torsion_site_symmetry_3
    _geom_torsion_site_symmetry_4
    _geom_torsion
    _geom_torsion_publ_flag
    C2 N1 C1 C8 . . . . -0.64(14) ?
    C15 N1 C1 C8 . . . . -168.87(11) ?
    C1 N1 C2 C3 . . . . 177.11(13) ?
    C15 N1 C2 C3 . . . . -14.8(2) ?
    C1 N1 C2 C7 . . . . 0.36(14) ?
    C15 N1 C2 C7 . . . . 168.48(11) ?
    N1 C2 C3 C4 . . . . -176.00(12) ?
    C7 C2 C3 C4 . . . . 0.32(18) ?
    C2 C3 C4 C5 . . . . -1.33(19) ?
    C3 C4 C5 C6 . . . . 0.5(2) ?
    C4 C5 C6 C7 . . . . 1.38(19) ?
    C5 C6 C7 C2 . . . . -2.33(18) ?
    C5 C6 C7 C8 . . . . 175.72(13) ?
    N1 C2 C7 C6 . . . . 178.56(11) ?
    C3 C2 C7 C6 . . . . 1.52(18) ?
    N1 C2 C7 C8 . . . . 0.03(14) ?
    C3 C2 C7 C8 . . . . -177.01(11) ?
    N1 C1 C8 C9 . . . . -174.63(12) ?
    N1 C1 C8 C7 . . . . 0.63(14) ?
    C6 C7 C8 C1 . . . . -178.62(14) ?
    C2 C7 C8 C1 . . . . -0.40(14) ?
    C6 C7 C8 C9 . . . . -3.1(2) ?
    C2 C7 C8 C9 . . . . 175.11(12) ?
    C1 C8 C9 C10 . . . . -7.9(2) ?
    C7 C8 C9 C10 . . . . 177.63(13) ?
    C8 C9 C10 N11 . . . . -2.6(2) ?
    C8 C9 C10 C14 . . . . 174.74(12) ?
    C9 C10 N11 C12 . . . . 177.01(13) ?
    C14 C10 N11 C12 . . . . -0.74(14) ?
    C10 N11 C12 O12 . . . . -178.91(13) ?
    C10 N11 C12 N13 . . . . 1.94(14) ?
    O12 C12 N13 C14 . . . . 178.35(13) ?
    N11 C12 N13 C14 . . . . -2.48(15) ?
    C12 N13 C14 O14 . . . . -176.40(13) ?
    C12 N13 C14 C10 . . . . 1.99(14) ?
    C9 C10 C14 O14 . . . . -0.3(2) ?
    N11 C10 C14 O14 . . . . 177.59(13) ?
    C9 C10 C14 N13 . . . . -178.67(12) ?
    N11 C10 C14 N13 . . . . -0.75(13) ?
    C1 N1 C15 C16 . . . . 94.54(14) ?
    C2 N1 C15 C16 . . . . -71.81(15) ?
    N1 C15 C16 C21 . . . . 122.96(13) ?
    N1 C15 C16 C17 . . . . -55.33(16) ?
    C21 C16 C17 C18 . . . . -0.7(2) ?
    C15 C16 C17 C18 . . . . 177.60(12) ?
    C16 C17 C18 C19 . . . . 0.3(2) ?
    C17 C18 C19 C20 . . . . 0.4(2) ?
    C17 C18 C19 C22 . . . . -178.91(12) ?
    C18 C19 C20 C21 . . . . -0.5(2) ?
    C22 C19 C20 C21 . . . . 178.79(12) ?
    C17 C16 C21 C20 . . . . 0.6(2) ?
    C15 C16 C21 C20 . . . . -177.73(12) ?
    C19 C20 C21 C16 . . . . 0.0(2) ?
    C20 C19 C22 O22 . . . . -4.2(2) ?
    C18 C19 C22 O22 . . . . 175.06(13) ?
    C20 C19 C22 O23 . . . . 176.23(12) ?
    C18 C19 C22 O23 . . . . -4.50(18) ?
    O22 C22 O23 C23 . . . . -0.3(2) ?
    C19 C22 O23 C23 . . . . 179.24(11) ?
loop_
    _geom_hbond_atom_site_label_D
    _geom_hbond_atom_site_label_H
    _geom_hbond_atom_site_label_A
    _geom_hbond_site_symmetry_A
    _geom_hbond_distance_DH
    _geom_hbond_distance_HA
    _geom_hbond_distance_DA
    _geom_hbond_angle_DHA
    N11 H11 O12 2_766 0.88 2.11 2.9658(15) 163.3
    N13 H13 O22 1_554 0.88 2.29 2.9699(15) 134.0
