# Supplementary material for: (Z)-Methyl 4-({3-[(2,5-dioxoimidazolidin-4-yl­idene)meth­yl]-1H-indol-1-yl}meth­yl)benzoate
Source: Acta Crystallogr Sect E Struct Rep Online. 2008 Dec 10;65(Pt 1):o62–3. doi: 10.1107/S1600536808041020 (PMC2967975; doi:10.1107/S1600536808041020)
Supplement: Supplementary file 2 [file e-65-00o62-Isup2.hkl]

# 
# h,k,l, Fc-squared, Fo-squared, sigma(Fo-squared) and status flag 
# 
data_I 
_shelx_title ' k08182 - P1bar' 
_shelx_refln_list_code          4 
_shelx_F_calc_maximum       46.54 
_exptl_crystal_F_000       392.00 
_reflns_d_resolution_high  0.7711 
 
loop_ 
 _symmetry_equiv_pos_as_xyz 
 'x, y, z' 
 '-x, -y, -z' 
 
_cell_length_a     7.6390 
_cell_length_b     8.0013 
_cell_length_c    15.0405 
_cell_angle_alpha  91.985 
_cell_angle_beta   96.229 
_cell_angle_gamma 104.424 
 
_shelx_F_squared_multiplier     1.000 
 
loop_ 
 _refln_index_h 
 _refln_index_k 
 _refln_index_l 
 _refln_F_squared_calc 
 _refln_F_squared_meas 
 _refln_F_squared_sigma 
 _refln_observed_status 
   3   0   0      158.22      154.31      2.85 o 
   4   0   0     1395.40     1396.43     20.59 o 
   5   0   0       26.75       27.94      0.99 o 
   6   0   0       71.65       77.61      1.26 o 
   7   0   0      227.27      232.41      3.85 o 
   8   0   0      124.34      128.30      5.21 o 
   9   0   0       11.50       10.86      1.01 o 
  -9   1   0        0.16       -0.12      0.59 o 
  -8   1   0        3.10        2.90      0.35 o 
  -7   1   0       21.16       23.14      0.91 o 
  -6   1   0        8.25        6.58      0.43 o 
  -5   1   0       12.35       10.54      0.32 o 
  -4   1   0      731.60      839.03     10.45 o 
  -3   1   0       14.49       13.85      0.33 o 
  -2   1   0      378.93      347.92      4.76 o 
   0   1   0      460.23      516.83      6.34 o 
   1   1   0     1125.15     1146.43     18.36 o 
   2   1   0     1548.17     1628.94     26.61 o 
   3   1   0      676.52      716.56     10.40 o 
   4   1   0     1279.34     1468.45     25.35 o 
   5   1   0       54.39       58.58      0.91 o 
   6   1   0       60.68       61.66      1.08 o 
   7   1   0      117.47      116.03      2.25 o 
   8   1   0       20.32       13.20      0.89 o 
   9   1   0        6.99        2.09      1.34 o 
  -9   2   0       28.31       26.39      1.78 o 
  -8   2   0        1.38        1.35      0.49 o 
  -7   2   0        8.08        5.37      0.32 o 
  -6   2   0      169.17      179.18      3.52 o 
  -5   2   0      217.79      230.21      3.39 o 
  -4   2   0      487.46      496.08      6.21 o 
  -3   2   0        2.31        0.54      0.09 o 
  -2   2   0      244.03      221.68      3.59 o 
  -1   2   0      758.58      726.38     10.23 o 
   0   2   0     1911.01     2165.54     61.21 o 
   1   2   0      808.36      806.28     10.55 o 
   2   2   0      433.91      437.65      4.80 o 
   3   2   0      673.19      748.85      9.71 o 
   4   2   0      130.86      105.05      1.60 o 
   5   2   0      127.26      118.23      1.95 o 
   6   2   0      538.18      515.98      9.41 o 
   7   2   0        2.97        1.76      0.35 o 
   8   2   0        0.00        0.99      0.72 o 
  -9   3   0        5.49        2.74      0.66 o 
  -8   3   0        9.28        9.27      0.83 o 
  -7   3   0      249.05      275.57      4.66 o 
  -6   3   0        0.03        0.21      0.15 o 
  -5   3   0       15.93       25.64      0.49 o 
  -4   3   0        0.64        0.50      0.22 o 
  -3   3   0        4.25        6.49      0.16 o 
  -2   3   0     1513.91     1655.45     30.64 o 
  -1   3   0     1278.19     1410.10     25.67 o 
   0   3   0     1105.28     1220.34     17.11 o 
   1   3   0      561.56      596.11      7.14 o 
   2   3   0      285.30      332.94      8.09 o 
   3   3   0      260.62      278.60      3.90 o 
   4   3   0      278.38      281.18      4.81 o 
   5   3   0      285.35      285.27      4.79 o 
   6   3   0        6.43        3.56      0.31 o 
   7   3   0       14.74       16.53      0.96 o 
   8   3   0       32.04       28.30      2.52 o 
  -9   4   0       29.31       32.50      1.53 o 
  -8   4   0      136.20      134.13      3.35 o 
  -7   4   0      103.61      104.32      2.52 o 
  -6   4   0        0.02        0.11      0.13 o 
  -5   4   0       23.83       20.18      0.53 o 
  -4   4   0       18.55       19.75      0.48 o 
  -3   4   0      997.82     1023.82     19.80 o 
  -2   4   0      368.97      387.29      4.42 o 
  -1   4   0      324.00      408.98      6.27 o 
   0   4   0       13.14       11.01      0.27 o 
   1   4   0      355.29      405.97      4.73 o 
   2   4   0      274.75      273.28      3.97 o 
   3   4   0      166.26      179.72      2.95 o 
   4   4   0       15.12        9.97      0.54 o 
   5   4   0       22.83       22.63      2.89 o 
   6   4   0        3.99        4.60      0.56 o 
   7   4   0      274.75      293.43     10.64 o 
  -9   5   0       35.95       40.70      1.89 o 
  -8   5   0        1.62        1.35      0.63 o 
  -7   5   0      194.73      202.69      5.19 o 
  -6   5   0        8.42        6.65      0.93 o 
  -5   5   0        0.52        0.59      0.34 o 
  -4   5   0       31.84       33.84      0.73 o 
  -3   5   0        9.11       13.63      0.32 o 
  -2   5   0      259.46      296.82      3.82 o 
  -1   5   0        1.57        3.64      0.38 o 
   0   5   0       79.32       62.80      0.89 o 
   1   5   0        1.08        0.40      0.23 o 
   2   5   0      101.17      105.91      1.74 o 
   3   5   0      414.66      419.80      7.35 o 
   4   5   0       92.84      100.87      2.25 o 
   5   5   0        3.57        2.84      0.63 o 
   6   5   0        0.73       -0.75      1.43 o 
   7   5   0        1.05       -0.02      0.78 o 
  -9   6   0       17.25       24.64      1.42 o 
  -8   6   0      115.80      108.10      6.48 o 
  -7   6   0       22.58       21.25      1.36 o 
  -6   6   0       96.17      102.81      7.50 o 
  -5   6   0       40.46       32.59      0.92 o 
  -4   6   0       75.65       75.41      1.86 o 
  -3   6   0       20.96       20.09      0.47 o 
  -2   6   0      357.28      368.08      7.06 o 
  -1   6   0       41.50       35.35      1.44 o 
   0   6   0      211.91      229.43      4.78 o 
   1   6   0       50.08       53.65      1.28 o 
   2   6   0        0.01        0.09      0.19 o 
   3   6   0      218.99      220.11      4.81 o 
   4   6   0      235.38      250.70      8.01 o 
   5   6   0       16.54       15.80      1.00 o 
   6   6   0       32.59       34.89      2.33 o 
  -8   7   0        3.09        1.12      0.59 o 
  -7   7   0        5.46        5.78      0.98 o 
  -6   7   0       14.34       16.64      1.11 o 
  -5   7   0        0.69        1.43      0.55 o 
  -4   7   0      234.57      233.24      5.06 o 
  -3   7   0      313.35      319.57      9.12 o 
  -2   7   0       87.17       85.83      1.78 o 
  -1   7   0      207.59      188.87      3.57 o 
   0   7   0       32.39       35.82      3.24 o 
   1   7   0        0.76        1.87      0.64 o 
   2   7   0       75.79       78.59      2.23 o 
   3   7   0       10.23       13.87      1.02 o 
   4   7   0        0.72        1.40      0.80 o 
   5   7   0       57.07       51.92      2.35 o 
  -7   8   0       14.63       12.80      0.84 o 
  -6   8   0       23.07       29.05      1.11 o 
  -5   8   0        2.63        2.51      0.42 o 
  -4   8   0        8.97        7.72      0.50 o 
  -3   8   0        3.34        3.43      1.73 o 
  -2   8   0       37.98       33.74      1.02 o 
  -1   8   0       21.41       23.43      0.87 o 
   0   8   0       27.79       33.93      1.08 o 
   1   8   0        0.00        0.57      0.37 o 
   2   8   0       13.22       15.66      1.33 o 
   3   8   0        9.94       11.14      1.21 o 
   4   8   0       11.01        8.01      1.10 o 
  -6   9   0       57.84       61.62      2.63 o 
  -5   9   0       34.03       36.90      1.32 o 
  -4   9   0       19.43       18.42      1.15 o 
  -3   9   0        0.02       -0.10      0.62 o 
  -2   9   0       10.46        9.85      1.35 o 
  -1   9   0        0.16        0.98      0.50 o 
   0   9   0       50.16       59.57      2.18 o 
   1   9   0        5.46        5.33      0.82 o 
   2   9   0       52.75       61.02      5.61 o 
  -4  10   0        2.24        1.39      1.80 o 
  -3  10   0        6.95        6.67      0.77 o 
  -2  10   0        4.03        5.76      0.94 o 
  -1  10   0        6.97        9.11      1.61 o 
   0  10   0       15.25        9.81      1.30 o 
   0 -10   1       78.28       92.05      4.26 o 
   1 -10   1        0.95        1.73      0.82 o 
   2 -10   1        2.13        0.92      0.71 o 
   3 -10   1        4.61        2.60      0.56 o 
   4 -10   1        3.11        2.29      0.65 o 
  -2  -9   1        0.26        0.59      0.61 o 
  -1  -9   1       18.22       17.36      1.64 o 
   0  -9   1       49.30       48.80      2.31 o 
   1  -9   1      113.28      102.55      2.91 o 
   2  -9   1        0.42        0.65      0.40 o 
   3  -9   1      457.86      490.53     16.24 o 
   4  -9   1       12.76       12.29      0.85 o 
   5  -9   1        7.00        6.08      0.59 o 
   6  -9   1       45.22       46.73      1.89 o 
  -4  -8   1       14.83       16.42      2.04 o 
  -3  -8   1       12.31       11.63      1.31 o 
  -2  -8   1        0.43        1.32      1.52 o 
  -1  -8   1       60.05       60.90      2.91 o 
   0  -8   1       15.24       19.78      0.68 o 
   1  -8   1       94.47      110.69      3.32 o 
   2  -8   1       61.76       61.36      1.70 o 
   3  -8   1        8.53        8.50      0.50 o 
   4  -8   1       10.32       11.79      0.60 o 
   5  -8   1       15.71       16.31      0.74 o 
   6  -8   1        4.07        3.64      0.57 o 
   7  -8   1        0.15       -0.61      0.61 o 
  -5  -7   1       19.18       15.32      1.48 o 
  -4  -7   1        0.79        1.99      1.05 o 
  -3  -7   1        9.49       13.49      1.24 o 
  -2  -7   1       15.95       13.58      0.80 o 
  -1  -7   1      117.82      106.50      2.40 o 
   0  -7   1      101.12       96.64      2.81 o 
   1  -7   1      212.96      190.18      3.16 o 
   2  -7   1        2.12        1.31      0.55 o 
   3  -7   1        0.24        0.60      0.27 o 
   4  -7   1      160.28      161.33      6.27 o 
   5  -7   1      319.61      357.36     12.93 o 
   6  -7   1        5.54        6.39      0.57 o 
   7  -7   1       10.57       10.13      0.70 o 
   8  -7   1       45.89       42.29      1.66 o 
  -6  -6   1       10.79       14.42      1.18 o 
  -5  -6   1        3.88        2.26      0.70 o 
  -4  -6   1      333.17      343.76      9.96 o 
  -3  -6   1        1.34        1.05      0.50 o 
  -2  -6   1        0.00       -0.07      0.19 o 
  -1  -6   1       15.44       17.96      0.62 o 
   0  -6   1       15.44       15.88      0.47 o 
   1  -6   1       73.29       76.11      1.66 o 
   2  -6   1        0.26        0.42      0.38 o 
   3  -6   1        6.94        8.06      0.62 o 
   4  -6   1        3.72        3.00      0.42 o 
   5  -6   1       28.20       31.45      0.85 o 
   6  -6   1      139.41      141.11      4.02 o 
   7  -6   1      117.04      112.91      3.01 o 
   8  -6   1       47.16       41.26      2.22 o 
   9  -6   1       42.31       42.58      1.69 o 
  -7  -5   1       10.23       12.17      1.12 o 
  -6  -5   1        0.00        0.12      1.12 o 
  -5  -5   1       14.99       13.18      1.01 o 
  -4  -5   1       99.45       96.57      3.45 o 
  -3  -5   1       36.41       37.14      0.75 o 
  -2  -5   1      151.55      154.21      2.67 o 
  -1  -5   1      277.46      310.47      4.94 o 
   0  -5   1     1113.29     1081.00     15.72 o 
   1  -5   1       85.79      103.64      1.25 o 
   2  -5   1      199.06      176.24      2.22 o 
   3  -5   1       64.28       51.49      0.93 o 
   4  -5   1       99.72      107.50      3.58 o 
   5  -5   1        0.48        2.66      0.37 o 
   6  -5   1       37.13       41.19      1.26 o 
   7  -5   1        0.02       -0.39      0.39 o 
   8  -5   1       16.98       18.40      1.05 o 
   9  -5   1       38.82       43.32      1.67 o 
  -7  -4   1       14.22       21.81      1.25 o 
  -6  -4   1        8.86        5.84      0.57 o 
  -5  -4   1      171.13      174.98      3.23 o 
  -4  -4   1      490.54      492.93      8.75 o 
  -3  -4   1      283.53      297.48      4.43 o 
  -2  -4   1      180.84      187.00      2.50 o 
  -1  -4   1      806.72      858.48     13.19 o 
   0  -4   1      141.39      123.65      1.44 o 
   1  -4   1     1138.66     1260.83     20.92 o 
   2  -4   1       10.39        9.99      0.55 o 
   3  -4   1       56.51       37.24      1.14 o 
   4  -4   1       65.51       64.38      1.65 o 
   5  -4   1       27.88       27.56      0.75 o 
   6  -4   1       58.75       62.07      3.23 o 
   7  -4   1        7.90        6.44      0.68 o 
   8  -4   1        2.41        1.74      0.59 o 
   9  -4   1        0.49        0.64      0.99 o 
  -8  -3   1       23.23       25.83      3.29 o 
  -7  -3   1        7.60        7.24      0.74 o 
  -6  -3   1      329.92      309.96      6.35 o 
  -5  -3   1      346.25      330.90      5.16 o 
  -4  -3   1       97.65       84.19      1.39 o 
  -3  -3   1      141.06      157.66      2.10 o 
  -2  -3   1      102.42      102.19      1.16 o 
  -1  -3   1      439.73      462.87      6.97 o 
   0  -3   1      565.67      521.56      9.13 o 
   1  -3   1     1492.34     1549.53     31.11 o 
   2  -3   1      524.17      534.02      6.42 o 
   3  -3   1       19.72       33.09      0.48 o 
   4  -3   1      553.28      568.71      8.08 o 
   5  -3   1       23.80       24.68      0.51 o 
   6  -3   1       20.88       19.75      0.65 o 
   7  -3   1      182.80      186.52      9.06 o 
   8  -3   1        1.99        1.69      0.64 o 
   9  -3   1        8.00        7.22      0.65 o 
  -8  -2   1       99.72      100.85      4.46 o 
  -7  -2   1        1.75        0.84      0.41 o 
  -6  -2   1      170.13      160.17      2.74 o 
  -5  -2   1      113.96       92.30      2.43 o 
  -4  -2   1      278.77      246.13      3.34 o 
  -3  -2   1      303.14      339.61      7.07 o 
  -2  -2   1      894.54      984.55     16.37 o 
  -1  -2   1       90.96       69.52      1.36 o 
   0  -2   1     1514.45     1761.84     46.73 o 
   1  -2   1     1354.72     1537.80     28.85 o 
   2  -2   1      227.93      223.79      3.08 o 
   3  -2   1      158.42      131.71      1.77 o 
   4  -2   1      657.03      671.59      8.82 o 
   5  -2   1      309.80      356.72      5.51 o 
   6  -2   1        2.51        4.01      0.23 o 
   7  -2   1      455.93      459.58      9.93 o 
   8  -2   1      129.24      135.78      4.43 o 
   9  -2   1        4.84        6.41      0.73 o 
  -9  -1   1        0.23       -0.09      0.51 o 
  -8  -1   1       46.20       51.64      1.41 o 
  -7  -1   1        0.24        0.41      0.31 o 
  -6  -1   1      176.94      177.56      2.83 o 
  -5  -1   1       84.54       87.69      1.28 o 
  -4  -1   1       13.09       14.02      0.27 o 
  -3  -1   1      249.20      300.72      3.40 o 
  -2  -1   1      856.11      897.49     10.71 o 
  -1  -1   1      433.35      426.18      6.04 o 
   0  -1   1     1039.84     1079.40     24.39 o 
   1  -1   1      225.81      222.22      2.99 o 
   3  -1   1      199.01      246.83      3.07 o 
   4  -1   1      660.60      653.10      8.28 o 
   5  -1   1      102.85      125.14      3.49 o 
   6  -1   1       58.96       63.51      1.95 o 
   7  -1   1        4.53        3.74      0.32 o 
   8  -1   1       71.92       65.74      2.93 o 
   9  -1   1       33.40       29.05      1.23 o 
  -9   0   1        4.11        1.09      0.53 o 
  -8   0   1        8.05        4.74      0.66 o 
  -7   0   1      126.55      106.89      1.96 o 
  -6   0   1      127.48      111.31      1.71 o 
  -5   0   1       11.13        9.40      0.28 o 
  -4   0   1      743.55      777.35     10.42 o 
  -3   0   1      345.87      348.25      5.84 o 
  -1   0   1      104.28       91.75      1.21 o 
   0   0   1      617.25        0.21      0.18 o 
   3   0   1      563.85      605.02      7.39 o 
   4   0   1     1793.46     1838.77     34.88 o 
   5   0   1        2.50        3.51      0.18 o 
   6   0   1     1496.46     1528.86     31.62 o 
   7   0   1      474.16      460.78      7.91 o 
   8   0   1      366.94      364.66      7.80 o 
   9   0   1       16.45       14.15      2.82 o 
  -9   1   1       10.84       12.41      1.22 o 
  -8   1   1       52.28       39.21      1.30 o 
  -7   1   1       67.49       69.45      1.56 o 
  -6   1   1        9.84        8.05      1.57 o 
  -5   1   1      150.06      156.49      2.21 o 
  -4   1   1     1416.43     1478.36     57.35 o 
  -3   1   1      383.15      390.00      4.75 o 
  -2   1   1      287.03      216.80      3.05 o 
  -1   1   1      305.45      260.23      3.72 o 
   0   1   1       11.61       10.24      0.17 o 
   1   1   1        4.78        9.64      0.19 o 
   2   1   1        1.19        0.25      0.04 o 
   3   1   1      227.80      242.25      2.79 o 
   4   1   1       67.50       69.75      0.89 o 
   5   1   1      125.89      135.02      2.00 o 
   6   1   1       41.30       36.28      0.70 o 
   7   1   1        0.99        0.54      0.28 o 
   8   1   1        0.42        0.80      0.56 o 
   9   1   1       46.64       53.94      3.21 o 
  -9   2   1       10.27       13.16      1.53 o 
  -8   2   1       98.94       96.30      3.41 o 
  -7   2   1       47.96       42.17      2.23 o 
  -6   2   1      193.98      207.18      3.29 o 
  -5   2   1      332.55      349.32      5.27 o 
  -4   2   1       30.39       31.00      0.47 o 
  -3   2   1      177.10      164.03      2.20 o 
  -2   2   1      938.91      918.58     13.99 o 
   0   2   1        9.60       10.71      0.43 o 
   1   2   1      892.04      913.72     13.13 o 
   2   2   1      141.60      139.64      2.68 o 
   3   2   1        6.98        7.38      0.20 o 
   4   2   1        4.50        4.06      0.41 o 
   5   2   1        7.81        8.72      0.45 o 
   6   2   1      184.22      154.48      3.53 o 
   7   2   1       13.39        8.03      0.53 o 
   8   2   1        7.86        5.31      0.99 o 
  -9   3   1        0.61        0.01      0.63 o 
  -8   3   1        0.06        0.84      0.56 o 
  -7   3   1       71.09       64.83      2.04 o 
  -6   3   1        4.06        2.62      0.25 o 
  -5   3   1       15.04       13.97      0.32 o 
  -4   3   1        0.07       -0.04      0.08 o 
  -3   3   1        4.78        3.21      0.10 o 
  -2   3   1       76.30       71.85      0.93 o 
  -1   3   1     1347.31     1365.41     26.88 o 
   0   3   1       70.96       68.28      2.39 o 
   1   3   1       39.75       31.31      0.43 o 
   2   3   1      190.40      196.26      3.65 o 
   3   3   1        1.36        0.84      0.16 o 
   4   3   1       31.18       41.39      0.83 o 
   5   3   1      223.43      246.79      4.24 o 
   6   3   1       47.01       51.21      2.51 o 
   7   3   1       55.08       55.96      3.15 o 
   8   3   1        0.62       -0.31      0.67 o 
  -9   4   1       47.00       46.30      1.93 o 
  -8   4   1       71.90       75.20      2.09 o 
  -7   4   1       16.94       10.50      0.56 o 
  -6   4   1        1.08        0.64      0.15 o 
  -5   4   1      170.74      158.88      2.81 o 
  -4   4   1        0.01        0.42      0.14 o 
  -3   4   1      252.79      239.15      3.22 o 
  -2   4   1      175.32      207.72      2.39 o 
  -1   4   1      479.01      519.30     11.96 o 
   0   4   1      225.70      214.55      3.72 o 
   1   4   1       94.02       78.51      1.14 o 
   2   4   1      210.34      226.49      3.52 o 
   3   4   1        3.71        3.54      0.24 o 
   4   4   1       57.00       51.52      1.07 o 
   5   4   1      445.17      462.34      8.39 o 
   6   4   1        2.96        2.09      0.56 o 
   7   4   1       11.56       14.33      1.04 o 
  -9   5   1        4.76        3.27      0.82 o 
  -8   5   1       70.33       71.97      2.28 o 
  -7   5   1      228.93      237.57      6.09 o 
  -6   5   1       86.16       87.62      2.14 o 
  -5   5   1        1.09        0.76      0.27 o 
  -4   5   1      117.82      108.09      1.94 o 
  -3   5   1        1.09        0.71      0.17 o 
  -2   5   1       20.30       24.31      1.25 o 
  -1   5   1        0.11        2.70      0.17 o 
   0   5   1        9.23        6.62      0.20 o 
   1   5   1        0.95        0.75      0.17 o 
   2   5   1        9.26        8.56      0.46 o 
   3   5   1      236.98      231.66      3.82 o 
   4   5   1      549.54      568.94     12.19 o 
   5   5   1      154.92      150.35      6.28 o 
   6   5   1        5.25        3.04      0.63 o 
   7   5   1       10.33       12.59      2.46 o 
  -9   6   1        3.09        1.51      0.86 o 
  -8   6   1        9.01       10.20      2.29 o 
  -7   6   1       47.45       48.78      1.56 o 
  -6   6   1       52.49       52.50      1.41 o 
  -5   6   1        0.70        1.12      0.20 o 
  -4   6   1      177.27      181.14      3.28 o 
  -3   6   1      177.07      177.77      3.15 o 
  -2   6   1       17.98       14.93      1.84 o 
  -1   6   1       53.32       60.61      1.05 o 
   0   6   1       56.85       49.07      0.91 o 
   1   6   1      364.38      375.81      6.57 o 
   2   6   1       51.59       57.83      1.34 o 
   3   6   1      145.16      151.72      4.60 o 
   4   6   1        0.34        0.60      0.39 o 
   5   6   1        6.26        6.18      0.81 o 
   6   6   1      114.26      126.50      4.84 o 
  -8   7   1      152.26      168.08      7.78 o 
  -7   7   1      137.96      138.04      4.22 o 
  -6   7   1      126.25      120.71      3.65 o 
  -5   7   1       24.82       26.63      1.07 o 
  -4   7   1        2.59        1.77      0.30 o 
  -3   7   1        0.09        0.35      0.33 o 
  -2   7   1       76.22       75.93      2.02 o 
  -1   7   1      156.59      144.63      2.86 o 
   0   7   1      109.35      111.47      2.48 o 
   1   7   1      111.83      116.03      2.42 o 
   2   7   1        1.56        1.25      0.74 o 
   3   7   1       83.50       75.07      2.11 o 
   4   7   1       31.84       30.01      2.59 o 
   5   7   1        0.05        0.29      0.87 o 
  -8   8   1       20.06       16.30      1.87 o 
  -7   8   1        9.45        8.86      0.88 o 
  -6   8   1        3.53        1.04      0.82 o 
  -5   8   1       37.29       38.58      1.40 o 
  -4   8   1       38.05       38.84      1.26 o 
  -3   8   1       19.36       19.77      1.21 o 
  -2   8   1       32.58       30.28      0.85 o 
  -1   8   1        7.03        7.17      0.55 o 
   0   8   1       12.78       12.86      1.58 o 
   1   8   1        3.39        2.89      0.47 o 
   2   8   1        1.99        1.84      1.35 o 
   3   8   1      334.31      381.95     14.34 o 
   4   8   1        0.84        1.14      2.59 o 
  -6   9   1       33.36       35.47      1.59 o 
  -5   9   1       60.08       60.52      2.07 o 
  -4   9   1       34.75       37.06      1.66 o 
  -3   9   1        0.20        1.05      0.43 o 
  -2   9   1        8.91        7.83      0.61 o 
  -1   9   1      127.40      141.00      3.57 o 
   0   9   1        3.68        2.54      0.54 o 
   1   9   1       76.42       72.18      2.83 o 
   2   9   1       41.87       42.79      2.40 o 
  -4  10   1        9.54       10.19      1.25 o 
  -3  10   1        1.18        2.55      1.02 o 
  -2  10   1       52.51       64.19      5.38 o 
  -1  10   1       72.26       96.06      6.29 o 
   0 -10   2       31.38       28.40      1.81 o 
   1 -10   2        1.22        1.73      0.74 o 
   2 -10   2      121.41      138.90      5.80 o 
   3 -10   2       41.34       52.59      2.24 o 
   4 -10   2       37.97       36.59      1.69 o 
  -2  -9   2       31.99       34.57      1.75 o 
  -1  -9   2        0.58        2.12      0.68 o 
   0  -9   2       14.49       14.82      1.40 o 
   1  -9   2       44.10       47.79      1.63 o 
   2  -9   2       45.53       45.43      1.37 o 
   3  -9   2       23.45       19.43      0.88 o 
   4  -9   2       28.85       27.92      1.33 o 
   5  -9   2        1.55        0.67      0.60 o 
   6  -9   2        0.24       -0.60      0.60 o 
  -4  -8   2        0.21        0.68      0.81 o 
  -3  -8   2       34.19       32.74      1.85 o 
  -2  -8   2        5.80        8.34      0.96 o 
  -1  -8   2      170.79      154.23      5.15 o 
   0  -8   2       13.53       12.80      0.61 o 
   1  -8   2       81.58       84.49      1.85 o 
   2  -8   2        7.03        5.09      0.41 o 
   3  -8   2       26.86       22.78      0.84 o 
   4  -8   2        4.44        3.65      0.38 o 
   5  -8   2        3.31        2.45      0.45 o 
   6  -8   2       14.27       14.41      0.78 o 
   7  -8   2       20.50       19.86      0.99 o 
  -5  -7   2       11.28       13.92      2.50 o 
  -4  -7   2        6.72        8.36      0.99 o 
  -3  -7   2      392.06      430.13     13.54 o 
  -2  -7   2      121.44      128.94      3.15 o 
  -1  -7   2      210.46      197.31      5.80 o 
   0  -7   2      164.35      160.67      3.00 o 
   1  -7   2        6.64        2.53      0.25 o 
   2  -7   2       36.71       39.01      1.08 o 
   3  -7   2      151.21      126.23      3.17 o 
   4  -7   2       30.38       30.33      0.91 o 
   5  -7   2        9.72       10.79      0.57 o 
   6  -7   2      127.79      138.27      3.17 o 
   7  -7   2      349.33      383.74      8.84 o 
   8  -7   2       37.26       33.08      2.97 o 
  -6  -6   2       12.18       12.98      1.05 o 
  -5  -6   2       16.47       10.49      0.96 o 
  -4  -6   2      104.30      108.00      4.16 o 
  -3  -6   2       57.39       52.07      1.24 o 
  -2  -6   2       25.20       25.23      0.65 o 
  -1  -6   2       72.10       70.00      1.61 o 
   0  -6   2       86.18       75.08      1.33 o 
   1  -6   2        6.29        3.39      0.23 o 
   2  -6   2       47.86       34.69      0.72 o 
   3  -6   2        4.88        4.10      0.23 o 
   4  -6   2       39.76       41.19      0.84 o 
   5  -6   2       31.40       37.14      1.68 o 
   6  -6   2        1.41        2.20      0.40 o 
   7  -6   2       88.71       81.31      5.07 o 
   8  -6   2       38.86       41.24      1.49 o 
   9  -6   2        2.02        1.45      0.74 o 
  -7  -5   2       42.22       45.32      2.30 o 
  -6  -5   2        9.17        4.42      0.64 o 
  -5  -5   2       49.77       44.83      3.02 o 
  -4  -5   2       31.28       29.15      1.24 o 
  -3  -5   2       39.40       37.58      0.83 o 
  -2  -5   2       72.40       69.70      1.19 o 
  -1  -5   2       22.14       27.82      0.53 o 
   0  -5   2      433.17      440.87      5.97 o 
   1  -5   2       31.24       35.05      0.54 o 
   2  -5   2      400.41      414.64      8.03 o 
   3  -5   2     1247.16     1317.05     48.95 o 
   4  -5   2       79.93       73.55      1.15 o 
   5  -5   2       99.86      108.17      2.12 o 
   6  -5   2       11.09       15.15      0.97 o 
   7  -5   2       22.94       28.49      0.93 o 
   8  -5   2       47.99       52.47      1.91 o 
   9  -5   2       12.19       11.97      0.82 o 
  -7  -4   2       45.79       44.12      2.98 o 
  -6  -4   2       31.71       33.77      3.30 o 
  -5  -4   2      415.52      414.60      9.39 o 
  -4  -4   2      180.81      172.90      3.00 o 
  -3  -4   2      370.62      379.53      5.13 o 
  -2  -4   2      491.02      570.78      7.67 o 
  -1  -4   2      248.51      266.14      4.00 o 
   0  -4   2      213.67      246.61      4.15 o 
   1  -4   2      130.65      151.70      3.01 o 
   2  -4   2      243.61      290.12      3.41 o 
   3  -4   2      511.83      534.67      7.48 o 
   4  -4   2       77.88       89.02      1.82 o 
   5  -4   2     1061.47     1158.89     25.18 o 
   6  -4   2       13.77       14.77      0.54 o 
   7  -4   2      595.65      581.61     12.64 o 
   8  -4   2      110.32      125.79      2.96 o 
   9  -4   2        0.83       -0.31      0.63 o 
  -8  -3   2        6.19        8.21      0.81 o 
  -7  -3   2       17.76       18.90      0.88 o 
  -6  -3   2       47.30       41.18      2.84 o 
  -5  -3   2      124.40      120.15      1.85 o 
  -4  -3   2      266.92      264.25      3.79 o 
  -3  -3   2      149.90      165.08      2.24 o 
  -2  -3   2       19.76       19.04      0.29 o 
  -1  -3   2      482.64      458.58      5.38 o 
   0  -3   2        9.35        6.28      0.13 o 
   1  -3   2      104.81      124.91      1.54 o 
   2  -3   2      136.66      115.76      1.39 o 
   3  -3   2      454.21      468.58      6.92 o 
   4  -3   2      184.16      179.72      3.05 o 
   5  -3   2        1.04        2.93      0.22 o 
   6  -3   2      804.05      804.88     16.01 o 
   7  -3   2        1.25        1.13      0.69 o 
   8  -3   2      222.62      219.17      6.53 o 
   9  -3   2        0.03       -0.47      0.47 o 
  -8  -2   2      107.55      121.84      3.43 o 
  -7  -2   2        2.86        5.17      0.51 o 
  -6  -2   2      213.23      205.87      5.11 o 
  -5  -2   2        7.55        3.52      0.27 o 
  -4  -2   2       97.51       97.01      1.46 o 
  -3  -2   2      277.46      258.47      3.00 o 
  -2  -2   2      115.73       91.52      1.12 o 
  -1  -2   2      302.22      314.29      3.61 o 
   0  -2   2       25.90       21.70      0.36 o 
   1  -2   2      469.03      474.22      5.70 o 
   2  -2   2     1059.98     1041.10     14.34 o 
   3  -2   2        8.55        7.56      0.34 o 
   4  -2   2       67.34       59.18      0.82 o 
   5  -2   2        2.92        1.16      0.29 o 
   6  -2   2       75.46       62.45      1.19 o 
   7  -2   2      180.66      170.51      3.41 o 
   8  -2   2       60.27       63.92      1.84 o 
   9  -2   2        1.15        0.89      0.58 o 
  -9  -1   2        1.44        1.89      0.65 o 
  -8  -1   2        0.28        0.37      0.46 o 
  -7  -1   2       26.12       22.95      1.82 o 
  -6  -1   2       89.77      104.67      1.63 o 
  -5  -1   2       93.80       89.46      1.92 o 
  -4  -1   2      192.44      216.49      4.89 o 
  -3  -1   2       44.08       50.37      0.80 o 
  -2  -1   2     1324.12     1466.05     22.99 o 
  -1  -1   2      170.78      149.33      1.83 o 
   1  -1   2       97.64       84.30      1.09 o 
   3  -1   2      719.35      735.18      9.93 o 
   4  -1   2     1743.66     1854.38     34.06 o 
   5  -1   2       53.89       57.80      0.86 o 
   6  -1   2     1904.00     1990.01     51.72 o 
   7  -1   2       24.28       26.00      0.98 o 
   8  -1   2      101.01      103.86      2.64 o 
   9  -1   2        4.19        3.24      0.62 o 
  -9   0   2        0.16       -0.41      0.41 o 
  -8   0   2        4.57        3.91      0.70 o 
  -7   0   2      570.40      527.94      9.71 o 
  -6   0   2      120.56      115.87      1.91 o 
  -5   0   2       79.63       84.66      1.20 o 
  -4   0   2      555.53      574.61      6.91 o 
  -3   0   2       79.06       99.32      1.27 o 
  -2   0   2      429.99      435.32      6.03 o 
  -1   0   2      825.66      832.01     14.55 o 
   0   0   2       57.52       51.40      0.75 o 
   1   0   2      736.26      715.90      9.25 o 
   3   0   2      363.34      366.76      5.96 o 
   5   0   2      590.28      646.12      9.52 o 
   6   0   2      624.98      592.72      9.27 o 
   7   0   2       30.73       29.90      0.79 o 
   8   0   2       81.50       67.75      1.71 o 
   9   0   2       22.58       20.32      1.25 o 
  -9   1   2        0.03        0.24      1.32 o 
  -8   1   2        2.56        1.50      0.37 o 
  -7   1   2        1.42        0.78      0.27 o 
  -6   1   2      113.30      109.99      1.83 o 
  -5   1   2       96.29      102.91      2.21 o 
  -4   1   2        3.24        5.51      0.16 o 
  -3   1   2        3.49        4.73      0.12 o 
  -2   1   2       33.83       45.87      0.60 o 
  -1   1   2      242.52      290.55      3.65 o 
   0   1   2      119.34      130.08      1.77 o 
   1   1   2      188.00      190.32      2.96 o 
   2   1   2      246.94      275.10      3.59 o 
   3   1   2      219.90      219.86      3.78 o 
   4   1   2       62.03       63.50      0.85 o 
   5   1   2       22.14       26.49      1.54 o 
   6   1   2       85.31       86.27      2.39 o 
   7   1   2       21.06       17.91      0.61 o 
   8   1   2        0.47        1.36      0.41 o 
   9   1   2        7.71        2.19      0.92 o 
  -9   2   2        0.00       -0.38      1.71 o 
  -8   2   2      202.32      214.51      7.62 o 
  -7   2   2      199.47      179.51      3.65 o 
  -6   2   2       30.25       31.05      0.66 o 
  -5   2   2       41.04       44.02      0.77 o 
  -4   2   2        1.81        3.82      0.24 o 
  -3   2   2      198.15      201.66      2.79 o 
  -2   2   2      598.17      575.12      8.13 o 
   1   2   2      217.79      213.80      3.11 o 
   2   2   2       48.34       47.92      0.62 o 
   3   2   2      220.59      220.99      5.80 o 
   4   2   2      101.19      102.71      2.06 o 
   5   2   2      107.98      104.07      2.29 o 
   6   2   2      194.34      202.34      4.35 o 
   7   2   2        1.23        3.22      0.46 o 
   8   2   2        8.95       10.08      1.24 o 
  -9   3   2       10.37        7.21      1.67 o 
  -8   3   2       18.48       19.97      1.15 o 
  -7   3   2        8.83       12.13      0.47 o 
  -6   3   2       39.02       31.31      0.68 o 
  -5   3   2      191.05      217.70      3.89 o 
  -4   3   2      112.40      114.19      4.31 o 
  -3   3   2       30.34       29.01      0.71 o 
  -2   3   2      253.56      251.94      3.27 o 
  -1   3   2       83.67       79.66      0.91 o 
   0   3   2        8.61        7.84      0.65 o 
   1   3   2       32.42       24.98      0.38 o 
   2   3   2        0.04        0.24      0.12 o 
   3   3   2      463.41      519.83      8.35 o 
   4   3   2       31.18       30.74      0.66 o 
   5   3   2        0.96        1.20      0.28 o 
   6   3   2        0.01       -0.29      0.59 o 
   7   3   2        5.40        4.95      0.73 o 
   8   3   2       27.63       31.23      2.43 o 
  -9   4   2       22.50       18.99      2.84 o 
  -8   4   2      161.78      181.89      4.54 o 
  -7   4   2      119.40      134.16      2.91 o 
  -6   4   2      382.44      395.10      8.34 o 
  -5   4   2      172.97      173.15      3.31 o 
  -4   4   2      112.66      117.83      1.93 o 
  -3   4   2       14.39       17.46      0.36 o 
  -2   4   2       15.94       15.62      0.26 o 
  -1   4   2      470.14      551.12      9.87 o 
   0   4   2      166.88      155.48      4.27 o 
   1   4   2      109.55      105.03      2.81 o 
   2   4   2      180.16      195.71      3.83 o 
   3   4   2       99.88       92.84      1.88 o 
   4   4   2        9.57       10.74      1.02 o 
   5   4   2      222.20      221.59      4.64 o 
   6   4   2        9.04        7.97      0.73 o 
   7   4   2        9.24        8.43      0.90 o 
  -9   5   2        0.75       -0.49      0.73 o 
  -8   5   2       93.23      104.63      3.38 o 
  -7   5   2        3.85        4.56      0.65 o 
  -6   5   2       15.85       16.53      0.75 o 
  -5   5   2        1.50        0.76      0.32 o 
  -4   5   2       31.44       30.69      0.60 o 
  -3   5   2      115.04      118.75      3.06 o 
  -2   5   2        0.39        0.56      0.14 o 
  -1   5   2        1.39        0.77      0.19 o 
   0   5   2      143.71      146.34      2.87 o 
   1   5   2       18.14       18.20      0.66 o 
   2   5   2       82.65       81.11      1.38 o 
   3   5   2       17.30       14.86      0.78 o 
   4   5   2       29.67       26.29      0.91 o 
   5   5   2      126.15      124.91      2.97 o 
   6   5   2       10.00        6.49      0.79 o 
  -9   6   2        8.28        7.13      0.90 o 
  -8   6   2       12.56       15.54      1.01 o 
  -7   6   2        1.23        1.72      0.53 o 
  -6   6   2       74.50       70.96      1.71 o 
  -5   6   2        0.20        0.39      0.28 o 
  -4   6   2      720.84      756.82     13.63 o 
  -3   6   2       28.90       27.90      0.71 o 
  -2   6   2      170.01      165.70      2.93 o 
  -1   6   2       65.30       60.77      1.10 o 
   0   6   2       24.95       21.91      0.93 o 
   1   6   2       25.82       24.42      0.59 o 
   2   6   2        3.83        2.35      0.34 o 
   3   6   2       71.85       72.57      1.79 o 
   4   6   2      326.12      343.95      7.08 o 
   5   6   2        0.23       -0.01      0.69 o 
   6   6   2       43.10       56.37      2.77 o 
  -8   7   2      468.40      513.47     17.42 o 
  -7   7   2       36.18       38.22      1.49 o 
  -6   7   2      320.66      351.47      8.78 o 
  -5   7   2      273.40      287.66      6.81 o 
  -4   7   2      262.58      266.64      5.63 o 
  -3   7   2       63.46       52.42      1.16 o 
  -2   7   2      315.29      320.15      7.14 o 
  -1   7   2      422.06      401.71      8.57 o 
   0   7   2       64.64       57.14      1.41 o 
   1   7   2        0.76        0.72      0.37 o 
   2   7   2      416.51      443.59      9.84 o 
   3   7   2       61.55       69.87      1.80 o 
   4   7   2       52.45       48.81      2.05 o 
   5   7   2        0.04        0.21      0.87 o 
  -7   8   2      100.49      100.61      4.10 o 
  -6   8   2        1.62        2.33      0.60 o 
  -5   8   2        0.31        0.37      0.62 o 
  -4   8   2        8.54        7.12      0.66 o 
  -3   8   2       30.55       32.51      3.47 o 
  -2   8   2        2.03        1.71      0.32 o 
  -1   8   2       62.12       63.74      1.62 o 
   0   8   2       51.30       45.17      1.37 o 
   1   8   2        0.08        0.12      0.45 o 
   2   8   2       33.72       35.55      1.73 o 
   3   8   2      171.99      199.17      8.46 o 
  -6   9   2       89.08      104.65      4.25 o 
  -5   9   2       86.70       89.17      2.92 o 
  -4   9   2        2.26        1.25      0.68 o 
  -3   9   2       30.19       27.17      1.07 o 
  -2   9   2        1.03        1.09      0.45 o 
  -1   9   2        0.91        0.78      0.54 o 
   0   9   2       26.08       28.46      1.37 o 
   1   9   2       12.32       13.56      0.94 o 
   2   9   2        0.17        0.87      0.79 o 
  -4  10   2        3.40        4.54      1.33 o 
  -3  10   2      173.40      200.35      9.26 o 
  -2  10   2       20.74       15.42      1.16 o 
  -1  10   2        5.02        2.43      0.95 o 
   0 -10   3       48.12       41.66      2.75 o 
   1 -10   3       35.07       36.31      2.22 o 
   2 -10   3       64.43       64.24      3.32 o 
   3 -10   3      158.72      160.69      7.46 o 
   4 -10   3       30.99       39.94      4.59 o 
  -2  -9   3        5.27        2.00      1.21 o 
  -1  -9   3      101.53      124.60      6.19 o 
   0  -9   3       62.57       60.28      2.28 o 
   1  -9   3       67.98       68.35      3.27 o 
   2  -9   3        1.10       -0.29      0.45 o 
   3  -9   3        4.61        7.73      0.58 o 
   4  -9   3       14.45       16.07      1.08 o 
   5  -9   3      105.69      116.28      3.54 o 
   6  -9   3       41.96       45.56      1.75 o 
  -4  -8   3       17.83       19.56      1.73 o 
  -3  -8   3       59.23       52.63      2.86 o 
  -2  -8   3      249.14      256.66      8.55 o 
  -1  -8   3      200.55      204.69      4.85 o 
   0  -8   3        0.50        0.82      0.41 o 
   1  -8   3       68.63       48.10      1.62 o 
   2  -8   3        2.64        2.45      0.47 o 
   3  -8   3       19.10       13.72      0.63 o 
   4  -8   3        2.44        1.41      0.34 o 
   5  -8   3       89.00       82.66      2.28 o 
   6  -8   3       18.40       17.32      0.98 o 
   7  -8   3       21.76       21.53      1.62 o 
  -5  -7   3       45.67       38.56      2.44 o 
  -4  -7   3       21.27       17.80      1.39 o 
  -3  -7   3        2.83        2.68      0.97 o 
  -2  -7   3        0.68        2.35      0.47 o 
  -1  -7   3       28.54       31.27      0.91 o 
   0  -7   3        5.80        5.33      0.43 o 
   1  -7   3       35.46       21.44      0.85 o 
   2  -7   3      284.38      303.36      7.37 o 
   3  -7   3       73.56       62.72      2.06 o 
   4  -7   3       48.80       44.88      1.21 o 
   5  -7   3      157.94      154.13      3.70 o 
   6  -7   3      205.27      211.78      5.51 o 
   7  -7   3       30.64       30.13      2.87 o 
   8  -7   3       11.18       11.65      0.79 o 
  -6  -6   3        0.43       -0.46      0.79 o 
  -5  -6   3       12.69       12.44      1.03 o 
  -4  -6   3        1.37        1.38      0.99 o 
  -3  -6   3       31.87       33.57      0.91 o 
  -2  -6   3       79.69       79.09      1.49 o 
  -1  -6   3        8.33        5.92      0.30 o 
   0  -6   3       87.69      103.72      1.94 o 
   1  -6   3       67.29       66.67      1.29 o 
   2  -6   3       19.61       22.73      0.99 o 
   3  -6   3        2.60        1.08      0.28 o 
   4  -6   3       13.61       11.44      0.48 o 
   5  -6   3        7.86        7.24      0.51 o 
   6  -6   3        3.44        2.37      0.59 o 
   7  -6   3        6.47        3.18      0.65 o 
   8  -6   3       36.66       33.07      1.48 o 
  -7  -5   3        4.69        3.24      0.76 o 
  -6  -5   3       46.50       49.74      2.70 o 
  -5  -5   3        0.38        0.00      0.48 o 
  -4  -5   3      236.53      253.25      5.62 o 
  -3  -5   3        9.73       13.19      0.36 o 
  -2  -5   3        0.72        0.59      0.14 o 
  -1  -5   3        0.00        0.03      0.23 o 
   0  -5   3       37.35       35.99      0.54 o 
   1  -5   3      409.78      464.69      6.86 o 
   2  -5   3      273.51      266.47      3.86 o 
   3  -5   3        0.15        0.25      0.23 o 
   4  -5   3      239.39      247.46      4.23 o 
   5  -5   3       73.28       69.28      1.47 o 
   6  -5   3      147.65      143.07      3.08 o 
   7  -5   3        3.88        5.55      0.80 o 
   8  -5   3       63.96       63.25      1.75 o 
   9  -5   3        2.83        0.79      0.60 o 
  -7  -4   3        5.84        9.28      0.66 o 
  -6  -4   3        1.67        0.84      0.56 o 
  -5  -4   3      407.18      391.89      9.40 o 
  -4  -4   3       40.56       55.22      1.11 o 
  -3  -4   3        2.42        0.86      0.24 o 
  -2  -4   3       67.47       81.24      1.35 o 
  -1  -4   3      212.06      233.63      3.04 o 
   0  -4   3      321.31      372.72      4.62 o 
   1  -4   3      446.48      465.33      6.70 o 
   2  -4   3      229.13      235.84      2.78 o 
   3  -4   3      926.83      989.81     18.29 o 
   4  -4   3       68.08       81.55      2.02 o 
   5  -4   3        1.98        2.07      0.25 o 
   6  -4   3        9.73       12.30      1.02 o 
   7  -4   3        9.82        7.23      0.64 o 
   8  -4   3        0.06        0.42      0.56 o 
   9  -4   3       12.87       12.86      1.96 o 
  -8  -3   3       46.36       44.05      1.82 o 
  -7  -3   3        1.64        0.24      0.89 o 
  -6  -3   3      110.27      102.53      2.26 o 
  -5  -3   3        8.39        6.29      0.19 o 
  -4  -3   3       85.66       95.51      2.55 o 
  -3  -3   3       84.93       78.24      1.20 o 
  -2  -3   3       13.76       12.49      0.24 o 
   0  -3   3      195.58      170.22      2.04 o 
   1  -3   3      446.43      428.87      9.54 o 
   2  -3   3      781.13      785.81     16.29 o 
   3  -3   3      262.82      319.09      4.23 o 
   4  -3   3       31.97       38.00      0.64 o 
   5  -3   3       50.26       40.48      0.82 o 
   6  -3   3        0.79        1.10      0.70 o 
   7  -3   3       45.43       45.54      1.98 o 
   8  -3   3        6.42        7.34      0.74 o 
   9  -3   3       43.40       48.86      1.71 o 
  -8  -2   3       83.52       95.08      2.89 o 
  -7  -2   3        4.69        2.25      0.43 o 
  -6  -2   3        0.04        0.18      0.20 o 
  -5  -2   3      568.73      517.99      6.81 o 
  -4  -2   3       24.94       20.03      0.32 o 
  -3  -2   3      139.01      167.51      3.41 o 
  -2  -2   3       10.18       17.39      0.28 o 
  -1  -2   3      507.03      471.02      6.52 o 
   0  -2   3       10.48        7.16      0.18 o 
   1  -2   3       22.88       15.12      0.22 o 
   2  -2   3     2110.11     2223.02     90.94 o 
   3  -2   3        3.37        3.78      0.14 o 
   4  -2   3      215.64      211.98      2.76 o 
   5  -2   3        0.15        0.85      0.11 o 
   6  -2   3        0.69        3.10      0.21 o 
   7  -2   3        3.38        2.29      0.34 o 
   8  -2   3        0.64        1.16      0.79 o 
   9  -2   3        9.03        6.96      0.61 o 
  -9  -1   3        0.02       -0.15      0.73 o 
  -8  -1   3        1.31        1.63      0.49 o 
  -7  -1   3      192.30      185.95      3.57 o 
  -6  -1   3      332.62      316.38      4.62 o 
  -5  -1   3       86.38       85.75      1.18 o 
  -4  -1   3       15.83       29.07      0.52 o 
  -3  -1   3        1.08        1.03      0.13 o 
  -2  -1   3        9.55        5.68      0.19 o 
  -1  -1   3       92.24       77.75      1.16 o 
   0  -1   3     1633.16     1690.59     51.89 o 
   1  -1   3      167.18      166.13      2.21 o 
   2  -1   3      785.45      803.47     11.89 o 
   3  -1   3      312.37      330.85      3.83 o 
   4  -1   3      335.96      339.76      6.79 o 
   5  -1   3       77.20       78.70      1.56 o 
   6  -1   3        2.39        2.15      0.55 o 
   7  -1   3       18.34       17.85      0.57 o 
   8  -1   3      282.52      279.78      6.89 o 
   9  -1   3       12.56       13.97      0.74 o 
  -9   0   3       94.84       89.88      3.39 o 
  -8   0   3        1.08        2.65      0.43 o 
  -7   0   3      185.45      188.87      3.39 o 
  -6   0   3      193.28      180.30      3.43 o 
  -5   0   3      287.90      269.85      6.03 o 
  -4   0   3      560.02      603.86      6.83 o 
  -3   0   3     1261.38     1311.06     20.60 o 
  -2   0   3      109.22      108.73      1.41 o 
   1   0   3      919.99      914.92     13.70 o 
   2   0   3      149.88      120.70      1.64 o 
   3   0   3      335.23      393.79      4.95 o 
   4   0   3      218.02      264.70      3.27 o 
   5   0   3       76.64       76.30      1.16 o 
   6   0   3      136.02      119.57      1.92 o 
   7   0   3       70.09       66.32      1.65 o 
   8   0   3       53.91       44.54      1.50 o 
   9   0   3        5.75        1.83      0.79 o 
  -9   1   3        2.48        4.44      0.92 o 
  -8   1   3        5.51        4.00      0.39 o 
  -7   1   3        4.36        3.18      0.34 o 
  -6   1   3       10.78       12.37      0.36 o 
  -5   1   3      114.45      139.99      2.01 o 
  -4   1   3        5.00        0.94      0.55 o 
  -3   1   3       42.15       46.76      0.58 o 
  -2   1   3      891.91      909.86     11.48 o 
  -1   1   3      602.53      515.09      7.73 o 
   1   1   3      378.09      407.32      5.56 o 
   2   1   3      150.88      123.16      2.54 o 
   3   1   3      256.20      260.14      5.66 o 
   4   1   3       44.27       51.62      0.91 o 
   5   1   3       30.26       28.36      1.17 o 
   6   1   3       30.95       36.25      1.02 o 
   7   1   3       17.23       14.25      1.29 o 
   8   1   3        0.30        0.31      0.48 o 
  -9   2   3        3.37        2.40      0.96 o 
  -8   2   3       29.01       23.05      0.80 o 
  -7   2   3       68.55       61.77      1.32 o 
  -6   2   3        1.27        1.75      0.20 o 
  -5   2   3       74.39       85.65      1.32 o 
  -4   2   3      491.64      483.88      6.11 o 
  -3   2   3      368.32      397.31      5.94 o 
  -2   2   3      286.94      272.73      7.05 o 
   1   2   3      222.82      203.71      2.85 o 
   2   2   3      181.54      201.08      3.46 o 
   3   2   3       48.66       42.64      0.92 o 
   4   2   3        0.33        0.23      0.37 o 
   5   2   3       51.48       62.08      1.41 o 
   6   2   3      295.25      277.91      6.02 o 
   7   2   3        2.69        3.07      0.76 o 
   8   2   3        0.04        0.28      0.84 o 
  -9   3   3       15.93       21.94      1.51 o 
  -8   3   3       49.35       40.50      2.31 o 
  -7   3   3       80.84       70.83      1.70 o 
  -6   3   3      110.19      100.68      3.16 o 
  -5   3   3      175.77      185.69      3.54 o 
  -4   3   3       42.74       32.18      0.61 o 
  -3   3   3       25.89       28.94      0.55 o 
  -2   3   3       19.51       31.93      0.57 o 
  -1   3   3      343.83      360.84      7.56 o 
   0   3   3      406.13      441.12     12.17 o 
   1   3   3        5.50        2.04      0.14 o 
   2   3   3       62.33       60.20      0.95 o 
   3   3   3      293.46      298.31      4.91 o 
   4   3   3        0.11        0.64      0.34 o 
   5   3   3       84.82       68.19      1.46 o 
   6   3   3      126.50      122.34      3.49 o 
   7   3   3        2.69        2.09      0.51 o 
   8   3   3        0.31        0.18      0.68 o 
  -9   4   3       46.54       52.88      2.12 o 
  -8   4   3       67.42       64.41      1.93 o 
  -7   4   3       63.65       74.62      2.22 o 
  -6   4   3       39.36       34.38      0.89 o 
  -5   4   3      141.13      136.45      2.62 o 
  -4   4   3       58.89       57.33      0.94 o 
  -3   4   3       75.73       69.27      1.02 o 
  -2   4   3      568.21      616.50     22.73 o 
  -1   4   3      126.87      104.85      1.29 o 
   0   4   3      532.02      536.21      9.76 o 
   1   4   3       25.02       20.38      0.41 o 
   2   4   3       48.42       38.10      0.65 o 
   3   4   3       55.11       53.55      1.12 o 
   4   4   3        1.53        1.31      0.38 o 
   5   4   3       78.01       74.96      1.78 o 
   6   4   3       15.04       12.00      0.84 o 
   7   4   3        1.24       -0.46      1.06 o 
  -9   5   3       63.85       76.62      2.92 o 
  -8   5   3       41.14       48.63      1.60 o 
  -7   5   3      205.89      211.20      5.52 o 
  -6   5   3        0.45        0.46      0.28 o 
  -5   5   3       49.14       47.95      1.56 o 
  -4   5   3       14.58        8.98      0.39 o 
  -3   5   3      134.80      140.15      2.28 o 
  -2   5   3      693.79      722.65     11.93 o 
  -1   5   3        4.15        6.64      0.25 o 
   0   5   3      237.29      245.60      3.83 o 
   1   5   3        3.61        2.26      0.18 o 
   2   5   3      102.60      110.35      1.77 o 
   3   5   3        3.28        2.30      0.31 o 
   4   5   3        0.30        0.03      0.30 o 
   5   5   3        0.88        1.03      0.35 o 
   6   5   3        9.07       10.83      1.17 o 
  -9   6   3       54.82       62.36      2.65 o 
  -8   6   3      375.13      371.15     11.11 o 
  -7   6   3        6.35        7.92      0.75 o 
  -6   6   3      725.24      806.06     15.08 o 
  -5   6   3        3.25        2.71      0.28 o 
  -4   6   3      177.38      167.88      4.57 o 
  -3   6   3       87.16       91.81      1.69 o 
  -2   6   3      161.06      144.89      2.42 o 
  -1   6   3        0.04        0.62      0.31 o 
   0   6   3      130.31      132.38      2.05 o 
   1   6   3        0.40        0.13      0.32 o 
   2   6   3       22.28       21.09      0.70 o 
   3   6   3        0.02        0.48      0.34 o 
   4   6   3      365.72      402.85      8.17 o 
   5   6   3        0.14        0.18      0.73 o 
  -8   7   3       45.95       53.73      2.18 o 
  -7   7   3        0.92       -0.07      0.47 o 
  -6   7   3       94.28       99.14      3.16 o 
  -5   7   3       45.88       45.71      2.36 o 
  -4   7   3      395.10      400.65      8.29 o 
  -3   7   3      468.45      504.18     10.34 o 
  -2   7   3      365.31      353.07      8.48 o 
  -1   7   3      333.55      333.55      8.46 o 
   0   7   3      322.50      325.35      6.15 o 
   1   7   3      227.63      235.88      4.68 o 
   2   7   3        2.99        3.55      1.11 o 
   3   7   3       91.28       95.53      2.48 o 
   4   7   3      217.90      228.80      9.15 o 
  -7   8   3       68.70       76.30      3.21 o 
  -6   8   3        6.55        6.72      0.67 o 
  -5   8   3       47.59       49.77      1.51 o 
  -4   8   3       26.55       23.83      0.85 o 
  -3   8   3        1.64        1.44      0.56 o 
  -2   8   3        0.28       -0.06      0.29 o 
  -1   8   3        0.28        0.85      0.43 o 
   0   8   3       88.06       86.34      2.97 o 
   1   8   3        2.90        5.00      0.51 o 
   2   8   3      123.41      127.24      4.37 o 
   3   8   3        0.98       -0.05      1.71 o 
  -6   9   3       14.47       14.48      1.86 o 
  -5   9   3       20.51       19.58      2.32 o 
  -4   9   3       88.04       92.20      4.62 o 
  -3   9   3       21.24       24.20      1.25 o 
  -2   9   3      196.66      204.35      6.04 o 
  -1   9   3       71.21       64.49      2.33 o 
   0   9   3        0.10       -0.30      0.46 o 
   1   9   3        5.04        4.94      2.13 o 
   2   9   3        2.24        1.38      0.74 o 
  -4  10   3        0.48        0.04      0.67 o 
  -3  10   3       29.18       30.13      2.68 o 
  -2  10   3        0.28        0.36      1.38 o 
  -1  10   3       63.33       71.24      3.89 o 
   1 -10   4        2.65        1.43      0.74 o 
   2 -10   4        0.71        0.98      0.74 o 
   3 -10   4      195.60      207.37     10.07 o 
   4 -10   4      191.30      223.54      8.40 o 
  -2  -9   4        1.19        3.10      0.86 o 
  -1  -9   4      172.20      190.52      6.33 o 
   0  -9   4      132.78      151.37      5.17 o 
   1  -9   4       22.18       20.59      1.63 o 
   2  -9   4        3.80        3.79      0.92 o 
   3  -9   4       66.86       73.38      3.18 o 
   4  -9   4        6.10        3.31      0.58 o 
   5  -9   4       34.77       33.44      2.86 o 
   6  -9   4       10.63        6.36      2.00 o 
  -4  -8   4        0.64        0.42      0.99 o 
  -3  -8   4       22.58       20.98      1.68 o 
  -2  -8   4      246.63      252.23      6.96 o 
  -1  -8   4        8.94       12.71      0.69 o 
   0  -8   4        0.54        0.71      0.31 o 
   1  -8   4      412.59      409.36     12.94 o 
   2  -8   4       72.53       88.17      3.43 o 
   3  -8   4      320.23      290.06      8.66 o 
   4  -8   4        0.07       -0.36      0.42 o 
   5  -8   4      159.83      166.56      3.58 o 
   6  -8   4        0.02       -0.19      0.49 o 
   7  -8   4       31.44       27.18      1.59 o 
  -5  -7   4        1.86        1.00      0.89 o 
  -4  -7   4       11.79        8.33      0.91 o 
  -3  -7   4       15.25       16.46      1.24 o 
  -2  -7   4        8.15       10.52      0.89 o 
  -1  -7   4       43.85       37.11      1.38 o 
   0  -7   4        1.95        5.13      0.43 o 
   1  -7   4        4.49        6.43      0.39 o 
   2  -7   4      417.68      406.43      7.59 o 
   3  -7   4       22.13       24.35      0.75 o 
   4  -7   4       38.95       39.30      1.09 o 
   5  -7   4        0.28       -0.37      0.37 o 
   6  -7   4       15.63       16.03      0.78 o 
   7  -7   4       19.50       16.39      0.87 o 
   8  -7   4        1.75        3.96      0.61 o 
  -6  -6   4        0.01        0.09      0.70 o 
  -5  -6   4        6.29        4.38      0.67 o 
  -4  -6   4       17.92       19.87      1.05 o 
  -3  -6   4        0.08       -0.25      0.35 o 
  -2  -6   4       82.58       81.45      1.74 o 
  -1  -6   4       12.34        9.69      0.42 o 
   0  -6   4       22.86       23.57      0.56 o 
   1  -6   4        4.77        5.34      0.31 o 
   2  -6   4        3.28        2.71      0.25 o 
   3  -6   4        4.27        3.81      0.31 o 
   4  -6   4       17.96       15.80      0.67 o 
   5  -6   4        3.60        4.27      0.65 o 
   6  -6   4       37.49       37.72      1.24 o 
   7  -6   4       23.86       24.63      0.98 o 
   8  -6   4        6.82        4.91      0.84 o 
  -7  -5   4       31.61       38.49      1.91 o 
  -6  -5   4        3.75        1.73      1.45 o 
  -5  -5   4        2.29        3.61      0.69 o 
  -4  -5   4      232.28      245.32      4.98 o 
  -3  -5   4      193.53      195.97      3.73 o 
  -2  -5   4        5.33        5.10      0.39 o 
  -1  -5   4      238.15      267.42      4.39 o 
   0  -5   4      417.11      435.79      6.15 o 
   1  -5   4      117.52      129.48      1.95 o 
   2  -5   4       20.08       10.64      0.29 o 
   3  -5   4        9.21       13.81      0.35 o 
   4  -5   4      279.37      294.73      5.37 o 
   5  -5   4        0.24        0.81      0.30 o 
   6  -5   4      237.18      234.28      4.94 o 
   7  -5   4      362.86      362.84      8.21 o 
   8  -5   4       95.67       91.21      3.64 o 
   9  -5   4        7.69        7.01      1.08 o 
  -7  -4   4        0.84        0.31      0.51 o 
  -6  -4   4        5.38        4.30      0.56 o 
  -5  -4   4      207.48      201.23      4.33 o 
  -4  -4   4       81.80       67.42      1.48 o 
  -3  -4   4       17.15       17.95      0.84 o 
  -2  -4   4      359.22      355.02      7.46 o 
  -1  -4   4       92.62       89.17      1.39 o 
   0  -4   4      267.12      281.49      3.51 o 
   1  -4   4      360.00      347.06      4.34 o 
   2  -4   4       18.08       12.05      0.22 o 
   3  -4   4        5.62        4.94      0.28 o 
   4  -4   4      122.01      129.73      2.41 o 
   5  -4   4       22.99       22.95      0.65 o 
   6  -4   4      327.89      332.24      6.50 o 
   7  -4   4       10.76        8.98      0.53 o 
   8  -4   4       57.97       51.35      1.34 o 
   9  -4   4       76.54       80.44      2.71 o 
  -8  -3   4       36.81       47.14      1.95 o 
  -7  -3   4       28.40       26.86      1.09 o 
  -6  -3   4       26.64       18.38      0.65 o 
  -5  -3   4      104.65      105.78      2.11 o 
  -4  -3   4      452.07      445.36      7.81 o 
  -3  -3   4      370.55      367.55      5.78 o 
  -2  -3   4      348.57      349.73      4.17 o 
  -1  -3   4      399.18      450.05      5.76 o 
   0  -3   4      493.71      530.34      8.85 o 
   1  -3   4      397.87      433.06      9.65 o 
   2  -3   4      254.23      292.10      4.56 o 
   3  -3   4      148.32      134.19      2.07 o 
   4  -3   4        3.18        1.17      0.14 o 
   5  -3   4       22.26       33.24      1.49 o 
   6  -3   4      177.22      177.21      3.19 o 
   7  -3   4      123.60      128.07      2.43 o 
   8  -3   4        4.54        5.57      0.79 o 
   9  -3   4        1.33        0.27      0.58 o 
  -8  -2   4        1.76        2.23      0.49 o 
  -7  -2   4       25.51       25.40      0.83 o 
  -6  -2   4      100.44       98.73      3.67 o 
  -5  -2   4      241.24      234.31      3.26 o 
  -4  -2   4       58.84       54.01      0.91 o 
  -3  -2   4      930.08      983.83     15.68 o 
  -2  -2   4      155.27      139.37      1.82 o 
  -1  -2   4      762.06      823.50     15.24 o 
   0  -2   4     1165.09     1175.52     22.49 o 
   1  -2   4      391.08      430.75      6.23 o 
   2  -2   4        2.12        2.34      0.17 o 
   3  -2   4       60.43       44.83      0.58 o 
   4  -2   4      574.08      623.44      9.19 o 
   5  -2   4        5.80        7.92      0.36 o 
   6  -2   4      593.95      597.06     10.64 o 
   7  -2   4       43.92       40.55      0.96 o 
   8  -2   4       11.59        9.80      0.51 o 
   9  -2   4        2.99        3.38      0.56 o 
  -9  -1   4       42.92       47.02      1.83 o 
  -8  -1   4        3.77        3.58      0.51 o 
  -7  -1   4      231.45      233.70      5.05 o 
  -6  -1   4      241.67      229.50      3.50 o 
  -5  -1   4       85.84       88.78      1.13 o 
  -4  -1   4      132.52      171.02      2.21 o 
  -3  -1   4      131.10      144.76      1.77 o 
  -2  -1   4      334.15      345.42      4.53 o 
  -1  -1   4      572.13      530.35      7.09 o 
   0  -1   4      656.01      642.73      9.22 o 
   1  -1   4       83.95       59.61      0.76 o 
   2  -1   4      304.34      300.54      3.65 o 
   3  -1   4       68.01       68.86      0.90 o 
   4  -1   4       28.88       40.53      1.15 o 
   5  -1   4      198.77      213.92      2.60 o 
   6  -1   4      144.69      144.42      2.13 o 
   7  -1   4       83.95       75.71      1.37 o 
   8  -1   4       96.89      108.88      2.35 o 
   9  -1   4       25.43       36.67      1.36 o 
  -9   0   4       67.05       70.32      2.67 o 
  -8   0   4       11.97        9.21      1.17 o 
  -7   0   4      108.80      122.80      2.45 o 
  -6   0   4      147.60      142.44      2.26 o 
  -5   0   4       15.96       18.31      0.36 o 
  -4   0   4        8.74        7.39      0.31 o 
  -3   0   4       11.07        8.43      0.17 o 
  -2   0   4      401.49      420.42      5.49 o 
  -1   0   4       73.67       63.86      1.24 o 
   0   0   4     1199.83     1270.10     23.09 o 
   1   0   4      133.27      154.76      2.05 o 
   2   0   4       84.90       83.07      2.36 o 
   3   0   4      676.17      718.31      8.48 o 
   4   0   4        0.83        0.37      0.12 o 
   5   0   4      169.79      151.07      2.13 o 
   6   0   4      268.36      263.74      4.31 o 
   7   0   4       58.89       55.23      1.30 o 
   8   0   4        0.02        0.58      1.64 o 
   9   0   4       11.95       12.40      0.94 o 
  -9   1   4        1.33        1.11      0.48 o 
  -8   1   4       50.48       54.26      1.34 o 
  -7   1   4       23.30       23.84      0.72 o 
  -6   1   4       35.55       35.86      1.31 o 
  -5   1   4       67.00       62.92      1.86 o 
  -4   1   4      252.15      280.59      3.46 o 
  -3   1   4       58.77       57.68      0.86 o 
  -2   1   4      680.47      645.58      7.66 o 
  -1   1   4      655.58      616.89      8.08 o 
   0   1   4      369.70      320.31      4.28 o 
   1   1   4       53.69       72.14      0.98 o 
   2   1   4       16.13       12.13      0.43 o 
   3   1   4        3.31        5.71      0.17 o 
   4   1   4       93.80      102.70      1.52 o 
   5   1   4      212.93      191.56      3.20 o 
   6   1   4       16.33       11.92      0.53 o 
   7   1   4       66.80       59.92      1.63 o 
   8   1   4        2.28        2.79      1.24 o 
  -9   2   4       16.79       14.63      1.36 o 
  -8   2   4      272.51      275.31     10.59 o 
  -7   2   4      286.08      289.53      5.61 o 
  -6   2   4      108.31      115.22      2.12 o 
  -5   2   4      540.89      528.60     12.31 o 
  -4   2   4       94.54       91.33      2.31 o 
  -3   2   4       19.06       17.17      0.28 o 
  -2   2   4      755.21      735.28     18.59 o 
  -1   2   4        7.87        8.92      0.34 o 
   0   2   4     1730.18     1762.74     36.35 o 
   1   2   4      171.54      177.03      2.49 o 
   2   2   4      180.88      205.88      2.87 o 
   3   2   4      495.56      560.01      9.15 o 
   4   2   4      180.68      192.64      3.48 o 
   5   2   4        7.63        5.66      0.56 o 
   6   2   4       54.70       54.87      1.41 o 
   7   2   4        8.51        7.30      1.58 o 
   8   2   4       10.01        6.80      0.89 o 
  -9   3   4       11.71        7.25      1.01 o 
  -8   3   4      145.55      138.32      3.31 o 
  -7   3   4        2.43        1.39      0.33 o 
  -6   3   4      440.45      454.01      9.33 o 
  -5   3   4      520.29      486.55     10.81 o 
  -4   3   4     1144.09     1198.58     21.86 o 
  -3   3   4      785.70      787.32     21.71 o 
  -2   3   4     1807.49     1785.60     39.12 o 
  -1   3   4      783.37      857.62     27.93 o 
   0   3   4      689.76      750.54     27.55 o 
   1   3   4        0.01        0.87      0.13 o 
   2   3   4      710.58      725.13     11.21 o 
   3   3   4        2.47        4.32      0.27 o 
   4   3   4        0.50        0.60      0.23 o 
   5   3   4      183.11      173.32      3.50 o 
   6   3   4       50.80       43.53      1.21 o 
   7   3   4        1.26        4.02      1.06 o 
  -9   4   4       63.01       70.86      4.09 o 
  -8   4   4      182.14      175.73      5.83 o 
  -7   4   4       25.67       25.44      0.78 o 
  -6   4   4        0.28        0.25      0.51 o 
  -5   4   4       35.92       31.73      0.89 o 
  -4   4   4       23.65       21.41      0.69 o 
  -3   4   4      459.36      442.04      6.63 o 
  -1   4   4      281.59      304.13      3.71 o 
   0   4   4        8.29       11.40      0.25 o 
   1   4   4       12.19        8.60      0.42 o 
   2   4   4       19.45       22.20      0.46 o 
   3   4   4        1.80        2.37      0.64 o 
   4   4   4       46.66       43.80      1.05 o 
   5   4   4        8.45        7.76      0.45 o 
   6   4   4        7.90        4.88      0.90 o 
   7   4   4        5.02        2.24      0.75 o 
  -9   5   4       23.44       20.30      1.19 o 
  -8   5   4       20.06       21.60      2.52 o 
  -7   5   4        5.52        6.41      0.41 o 
  -6   5   4       97.40       99.87      2.10 o 
  -5   5   4       24.61       20.80      1.27 o 
  -4   5   4       12.47       13.04      1.03 o 
  -3   5   4       89.00       72.12      1.33 o 
  -2   5   4      166.58      133.07      2.01 o 
  -1   5   4      100.99       80.90      1.29 o 
   0   5   4      191.33      173.09      2.81 o 
   1   5   4        0.35        0.62      0.18 o 
   2   5   4      211.68      209.25      3.45 o 
   3   5   4        1.04        0.84      0.32 o 
   4   5   4       28.79       31.92      1.03 o 
   5   5   4        0.24        0.64      0.39 o 
   6   5   4       11.67       13.44      1.07 o 
  -9   6   4       94.10      113.52      4.03 o 
  -8   6   4      191.64      214.38      8.48 o 
  -7   6   4       96.69       97.19      2.72 o 
  -6   6   4       79.02       80.85      1.91 o 
  -5   6   4       53.92       56.37      1.29 o 
  -4   6   4      854.58      918.28     20.81 o 
  -3   6   4       70.21       68.85      2.86 o 
  -1   6   4       61.40       61.06      1.22 o 
   0   6   4     1251.51     1228.42     22.66 o 
   1   6   4      379.65      381.99      7.66 o 
   2   6   4      866.69      912.67     20.89 o 
   3   6   4       63.42       74.62      1.77 o 
   4   6   4       19.47       14.62      0.62 o 
   5   6   4        1.39        1.82      2.18 o 
  -8   7   4        3.79        4.54      0.70 o 
  -7   7   4       94.19       85.34      2.88 o 
  -6   7   4        8.67        7.75      0.62 o 
  -5   7   4       14.14       14.87      0.57 o 
  -4   7   4      204.59      216.84      4.70 o 
  -3   7   4      116.51      126.23      2.84 o 
  -2   7   4      130.79      127.77      2.75 o 
  -1   7   4       35.70       41.43      1.28 o 
   0   7   4      113.80      104.55      2.22 o 
   1   7   4       78.37       80.13      2.46 o 
   2   7   4      202.49      202.94      5.54 o 
   3   7   4      434.46      461.80     12.31 o 
   4   7   4       10.89        9.46      1.58 o 
  -7   8   4       26.32       28.00      2.15 o 
  -6   8   4        0.53        0.64      0.56 o 
  -5   8   4       22.35       22.22      0.83 o 
  -4   8   4       53.04       55.89      2.79 o 
  -3   8   4        6.55        4.75      0.56 o 
  -2   8   4        1.70        1.76      0.52 o 
  -1   8   4        2.77        2.31      0.61 o 
   0   8   4       57.83       56.85      1.68 o 
   1   8   4        0.01        0.29      0.65 o 
   2   8   4       32.73       34.35      1.28 o 
   3   8   4      210.95      214.89     14.59 o 
  -6   9   4        2.97        1.30      1.86 o 
  -5   9   4        0.17        0.11      0.89 o 
  -4   9   4       14.65       14.87      1.63 o 
  -3   9   4        7.45        7.66      1.21 o 
  -2   9   4       11.07        8.88      1.48 o 
  -1   9   4        2.08        0.04      0.59 o 
   0   9   4       62.98       62.74      2.46 o 
   1   9   4      171.42      177.50      7.40 o 
  -3  10   4        0.25        1.05      1.15 o 
  -2  10   4       52.09       48.10      3.71 o 
   1 -10   5        2.51        0.56      0.92 o 
   2 -10   5       19.98       20.70      2.60 o 
   3 -10   5       14.60        9.48      2.20 o 
  -2  -9   5        3.14        1.33      0.82 o 
  -1  -9   5        5.77        3.99      0.94 o 
   0  -9   5       59.29       63.26      2.36 o 
   1  -9   5        8.65        3.99      0.68 o 
   2  -9   5        8.82       11.93      0.88 o 
   3  -9   5       51.55       41.10      1.94 o 
   4  -9   5       21.57       21.57      1.43 o 
   5  -9   5       22.59       20.68      1.30 o 
   6  -9   5        4.79        1.92      0.94 o 
  -4  -8   5       17.48       20.12      1.70 o 
  -3  -8   5        7.12        5.16      1.94 o 
  -2  -8   5       28.08       27.40      1.34 o 
  -1  -8   5      265.50      252.17      5.86 o 
   0  -8   5       22.78       21.76      0.82 o 
   1  -8   5       15.50       19.20      0.74 o 
   2  -8   5      282.46      316.78      7.25 o 
   3  -8   5      112.52      110.73      5.25 o 
   4  -8   5        8.42        6.61      0.56 o 
   5  -8   5        1.32        2.28      0.50 o 
   6  -8   5        3.74        3.41      0.70 o 
   7  -8   5       46.43       47.66      1.96 o 
  -5  -7   5        9.34       10.47      2.50 o 
  -4  -7   5       25.02       29.48      1.45 o 
  -3  -7   5       56.63       67.10      2.19 o 
  -2  -7   5      159.57      162.39      3.77 o 
  -1  -7   5      183.96      189.47      9.12 o 
   0  -7   5      103.44      106.14      2.58 o 
   1  -7   5       36.84       30.64      0.75 o 
   2  -7   5        5.35        5.32      0.46 o 
   3  -7   5       12.52       12.66      0.73 o 
   4  -7   5      101.02      100.71      2.55 o 
   5  -7   5       11.12       10.55      0.58 o 
   6  -7   5       55.02       48.47      1.61 o 
   7  -7   5       19.39       22.15      1.00 o 
   8  -7   5        3.57        4.93      0.99 o 
  -6  -6   5       14.24       21.51      2.79 o 
  -5  -6   5        6.91        8.50      1.07 o 
  -4  -6   5       12.40       14.11      0.85 o 
  -3  -6   5      255.24      245.96      5.63 o 
  -2  -6   5       40.70       41.77      2.75 o 
  -1  -6   5       41.47       40.60      0.94 o 
   0  -6   5       92.95       88.88      2.13 o 
   1  -6   5       56.10       54.48      1.23 o 
   2  -6   5       42.84       47.59      1.08 o 
   3  -6   5        2.67        1.92      0.54 o 
   4  -6   5       19.47       15.25      0.65 o 
   5  -6   5        1.97        3.03      0.39 o 
   6  -6   5        2.49        1.97      0.45 o 
   7  -6   5       18.80       25.86      1.41 o 
   8  -6   5       13.08       12.13      0.87 o 
  -7  -5   5       45.99       50.75      2.10 o 
  -6  -5   5       60.60       44.11      2.76 o 
  -5  -5   5       32.51       27.60      1.14 o 
  -4  -5   5       32.75       27.69      0.86 o 
  -3  -5   5       72.81       75.94      2.25 o 
  -2  -5   5      226.71      231.57      3.42 o 
  -1  -5   5       50.35       54.69      1.24 o 
   0  -5   5       12.61       12.24      1.06 o 
   1  -5   5      570.20      548.09      8.55 o 
   2  -5   5        2.77        3.61      0.18 o 
   3  -5   5      133.06      138.60      2.36 o 
   4  -5   5       67.48       56.87      1.44 o 
   5  -5   5      397.14      385.45      8.93 o 
   6  -5   5      268.13      262.87      6.18 o 
   7  -5   5       15.81       16.44      0.73 o 
   8  -5   5        1.44        1.34      0.63 o 
  -7  -4   5       82.44       78.87      2.82 o 
  -6  -4   5       52.49       47.28      2.23 o 
  -5  -4   5      111.18      120.28      2.72 o 
  -4  -4   5      273.55      265.62      5.50 o 
  -3  -4   5        0.41       -0.09      0.19 o 
  -2  -4   5        8.34       11.49      0.27 o 
  -1  -4   5       37.92       41.91      0.80 o 
   0  -4   5      276.60      264.03      3.58 o 
   1  -4   5      103.77      103.87      1.56 o 
   2  -4   5       89.10       94.75      1.23 o 
   3  -4   5        7.54        6.57      0.28 o 
   4  -4   5       97.91       96.21      1.91 o 
   5  -4   5        0.26        0.61      0.24 o 
   6  -4   5       87.82       88.35      1.96 o 
   7  -4   5      176.03      171.52      3.81 o 
   8  -4   5       13.22       12.64      0.68 o 
   9  -4   5       65.50       69.38      2.63 o 
  -8  -3   5        0.00        1.06      0.62 o 
  -7  -3   5       14.03       13.56      0.73 o 
  -6  -3   5        6.77        4.49      0.64 o 
  -5  -3   5      142.05      129.19      2.70 o 
  -4  -3   5       47.02       46.48      0.95 o 
  -3  -3   5       19.59       23.04      0.50 o 
  -2  -3   5       53.05       72.39      0.91 o 
  -1  -3   5       61.04       62.54      0.86 o 
   0  -3   5        0.07        0.24      0.08 o 
   1  -3   5     1620.15     1670.16     38.50 o 
   2  -3   5      985.43     1125.04     18.22 o 
   3  -3   5      222.27      231.33      3.46 o 
   4  -3   5      153.83      150.91      2.45 o 
   5  -3   5      316.63      307.99      5.51 o 
   6  -3   5       22.68       20.42      1.47 o 
   7  -3   5       44.37       37.02      0.93 o 
   8  -3   5        7.91        9.85      0.57 o 
   9  -3   5        3.53        4.18      1.41 o 
  -8  -2   5        0.10        0.84      0.60 o 
  -7  -2   5       42.26       37.41      1.01 o 
  -6  -2   5      408.91      398.75      6.68 o 
  -5  -2   5       79.32       80.76      1.47 o 
  -4  -2   5      152.63      139.28      2.15 o 
  -3  -2   5      121.26      117.66      1.78 o 
  -2  -2   5        1.76        1.23      0.11 o 
  -1  -2   5      506.35      538.34      7.49 o 
   0  -2   5        0.36        0.81      0.10 o 
   1  -2   5      445.16      410.99      5.95 o 
   2  -2   5      173.60      192.70      2.30 o 
   3  -2   5       85.22       99.75      1.24 o 
   4  -2   5      282.63      272.49      3.67 o 
   5  -2   5        0.38        0.22      0.24 o 
   6  -2   5      264.52      258.38      4.32 o 
   7  -2   5       73.55       71.56      1.54 o 
   8  -2   5        1.73        3.36      0.89 o 
   9  -2   5       11.00       13.33      0.82 o 
  -9  -1   5       77.08       70.59      2.63 o 
  -8  -1   5        2.97        2.32      0.45 o 
  -7  -1   5      159.59      154.86      3.07 o 
  -6  -1   5       54.84       51.60      0.92 o 
  -5  -1   5      300.07      360.39      4.49 o 
  -4  -1   5      715.83      723.47     11.49 o 
  -3  -1   5       57.22       56.61      0.75 o 
  -2  -1   5     1318.53     1399.97     24.11 o 
  -1  -1   5      277.76      246.71      4.99 o 
   0  -1   5      181.46      182.03      3.26 o 
   1  -1   5     2165.76     2297.01     70.50 o 
   2  -1   5      441.45      516.84      5.98 o 
   3  -1   5      786.27      807.16     11.12 o 
   4  -1   5       49.93       35.43      0.84 o 
   5  -1   5      225.39      224.52      3.09 o 
   6  -1   5      155.32      148.49      2.46 o 
   7  -1   5      122.10      107.34      2.95 o 
   8  -1   5       19.20       23.14      1.31 o 
   9  -1   5       14.73       18.97      0.99 o 
  -9   0   5       74.87       87.36     10.58 o 
  -8   0   5       22.32       26.85      0.91 o 
  -7   0   5        0.95        0.19      0.35 o 
  -6   0   5       53.08       38.19      0.74 o 
  -5   0   5        0.18        0.34      0.45 o 
  -4   0   5      759.36      843.31     11.59 o 
  -3   0   5       79.44       75.54      1.30 o 
  -2   0   5       67.05       59.04      0.75 o 
  -1   0   5      287.72      278.13      3.28 o 
   0   0   5       30.06       25.96      0.34 o 
   1   0   5     1730.66     1840.09     55.32 o 
   2   0   5        1.89        3.41      0.12 o 
   3   0   5      398.19      414.90      5.05 o 
   4   0   5        7.39        4.66      0.19 o 
   5   0   5       39.92       44.33      1.19 o 
   6   0   5       72.83       74.23      2.69 o 
   7   0   5       58.07       56.59      1.83 o 
   8   0   5        0.09        0.34      0.47 o 
  -9   1   5        9.15        8.97      1.81 o 
  -8   1   5      114.44      124.41      3.03 o 
  -7   1   5      118.97      110.48      2.34 o 
  -6   1   5       61.30       58.03      1.00 o 
  -5   1   5       21.89       29.21      0.55 o 
  -4   1   5        8.85        5.27      0.19 o 
  -3   1   5        0.07        0.48      0.11 o 
  -2   1   5      189.62      200.42      3.58 o 
  -1   1   5      313.93      307.74      5.94 o 
   0   1   5       58.55       70.09      0.90 o 
   1   1   5        6.14        3.72      0.17 o 
   2   1   5     1359.26     1424.29     27.71 o 
   3   1   5       41.98       37.04      0.59 o 
   4   1   5       30.95       32.12      0.92 o 
   5   1   5      747.22      721.13     13.77 o 
   6   1   5       14.39        9.74      0.87 o 
   7   1   5        0.46        0.83      0.41 o 
   8   1   5        7.54        6.11      0.81 o 
  -9   2   5       16.34       16.99      2.27 o 
  -8   2   5      461.41      494.67     17.56 o 
  -7   2   5       63.90       65.75      1.43 o 
  -6   2   5        3.41        5.49      0.42 o 
  -5   2   5        4.96        3.95      0.24 o 
  -4   2   5       13.76       10.02      0.34 o 
  -3   2   5      600.60      597.17     13.40 o 
  -2   2   5       62.88       73.51      1.28 o 
   0   2   5      273.34      304.73      6.91 o 
   1   2   5       67.61       71.53      1.29 o 
   2   2   5     1006.05     1006.56     19.92 o 
   3   2   5      202.24      222.46      5.56 o 
   4   2   5       30.53       38.66      0.94 o 
   5   2   5      145.12      134.49      2.71 o 
   6   2   5       54.83       50.46      1.36 o 
   7   2   5        8.49        5.51      0.53 o 
   8   2   5        0.08        0.87      0.79 o 
  -9   3   5        6.99        7.11      1.22 o 
  -8   3   5       11.44       11.96      2.10 o 
  -7   3   5       55.62       59.13      1.51 o 
  -6   3   5       10.78        9.80      0.53 o 
  -5   3   5      147.84      165.13      3.14 o 
  -4   3   5      258.04      278.09      4.89 o 
  -3   3   5        3.97        5.34      0.28 o 
  -2   3   5      298.06      384.98      4.43 o 
  -1   3   5      308.63      335.01      8.14 o 
   0   3   5      400.19      416.82      9.05 o 
   1   3   5      153.17      147.06      3.41 o 
   2   3   5      255.28      267.52      4.25 o 
   3   3   5      345.29      362.55      6.66 o 
   4   3   5      237.05      242.19      4.20 o 
   5   3   5       26.80       27.51      0.97 o 
   6   3   5      133.18      138.43      3.25 o 
   7   3   5        0.09        1.43      0.46 o 
  -9   4   5        0.03        0.44      0.88 o 
  -8   4   5        2.68        3.78      0.93 o 
  -7   4   5       12.66       14.10      0.70 o 
  -6   4   5       18.79       14.93      0.67 o 
  -5   4   5       20.43       20.37      0.56 o 
  -4   4   5        0.39        1.44      0.23 o 
  -3   4   5        2.25        1.80      0.12 o 
   0   4   5       23.55       27.51      0.47 o 
   1   4   5       10.97       15.92      0.36 o 
   2   4   5        2.81        2.74      0.16 o 
   3   4   5       30.33       29.96      1.06 o 
   4   4   5       27.32       29.03      1.85 o 
   5   4   5      325.46      323.44      7.36 o 
   6   4   5        0.07        0.06      0.34 o 
   7   4   5       11.59        8.97      1.25 o 
  -9   5   5        8.76        7.62      0.90 o 
  -8   5   5       12.29       11.47      0.82 o 
  -7   5   5        0.51        0.35      0.59 o 
  -6   5   5       96.92       98.40      2.31 o 
  -5   5   5      117.37      119.70      2.38 o 
  -4   5   5       36.98       38.01      1.81 o 
  -3   5   5      180.57      165.87      2.84 o 
  -2   5   5      591.19      626.02      8.85 o 
  -1   5   5       20.37       27.31      0.52 o 
   0   5   5      196.11      195.93      3.82 o 
   1   5   5       44.59       36.74      1.48 o 
   2   5   5        3.03        2.52      0.16 o 
   3   5   5        5.70        6.71      0.45 o 
   4   5   5        0.76        0.93      0.38 o 
   5   5   5      103.69      111.07      3.06 o 
   6   5   5       37.28       41.13      3.31 o 
  -9   6   5       21.80       17.73      1.72 o 
  -8   6   5       21.55       21.28      1.50 o 
  -7   6   5       14.63       12.58      0.89 o 
  -6   6   5      208.79      216.44      5.83 o 
  -5   6   5       98.12      102.63      3.92 o 
  -4   6   5       71.05       71.12      2.30 o 
  -3   6   5       19.71       20.29      0.50 o 
  -2   6   5      172.45      178.47      3.32 o 
  -1   6   5      417.57      413.30      7.78 o 
   0   6   5      440.18      438.72      8.38 o 
   1   6   5       40.67       49.68      1.25 o 
   2   6   5      364.75      374.89      7.72 o 
   3   6   5      115.56      114.14      2.94 o 
   4   6   5      532.81      608.81     16.73 o 
   5   6   5      152.87      149.65     10.45 o 
  -8   7   5       33.26       31.89      1.51 o 
  -7   7   5        8.43        7.40      1.90 o 
  -6   7   5        1.86        1.75      0.32 o 
  -5   7   5        3.81        3.25      0.37 o 
  -4   7   5      186.40      196.61      4.74 o 
  -3   7   5      233.46      228.99      5.19 o 
  -2   7   5        0.38        1.05      0.29 o 
  -1   7   5       12.96       12.62      0.76 o 
   0   7   5       26.12       27.98      0.86 o 
   1   7   5       12.49       14.26      0.65 o 
   2   7   5       22.40       23.49      1.12 o 
   3   7   5       61.78       67.24      2.39 o 
   4   7   5       45.74       46.21      3.85 o 
  -7   8   5        5.56        7.47      1.91 o 
  -6   8   5        4.76        4.25      1.15 o 
  -5   8   5      124.15      128.26      4.54 o 
  -4   8   5        7.50        8.59      0.90 o 
  -3   8   5      122.54      120.49      3.93 o 
  -2   8   5        6.41        8.39      0.69 o 
  -1   8   5       47.49       42.81      1.47 o 
   0   8   5        2.92        3.47      0.53 o 
   1   8   5       29.34       27.62      1.19 o 
   2   8   5        3.35        5.53      0.73 o 
   3   8   5      147.57      159.64     11.17 o 
  -6   9   5        4.59        6.17      1.61 o 
  -5   9   5        4.60        2.77      1.30 o 
  -4   9   5       20.52       20.73      2.26 o 
  -3   9   5        0.08       -0.44      1.26 o 
  -2   9   5        0.22        1.00      0.90 o 
  -1   9   5       18.51       14.66      1.43 o 
   0   9   5        3.16        1.09      0.57 o 
   1   9   5       53.99       52.01      2.06 o 
  -2  -9   6        9.08       10.35      1.21 o 
  -1  -9   6       35.45       35.10      2.07 o 
   0  -9   6        2.14        1.24      0.58 o 
   1  -9   6      125.87      123.57      4.60 o 
   2  -9   6        0.19        0.27      0.87 o 
   3  -9   6      102.66      103.38      3.39 o 
   4  -9   6       91.61       91.01      6.14 o 
   5  -9   6        2.32       -0.14      0.64 o 
  -3  -8   6        0.23        0.35      1.95 o 
  -2  -8   6        4.95        3.65      0.90 o 
  -1  -8   6       49.09       42.81      2.47 o 
   0  -8   6       29.53       30.37      1.23 o 
   1  -8   6       36.27       33.27      2.10 o 
   2  -8   6      229.56      235.99      5.87 o 
   3  -8   6      118.51      130.48      4.61 o 
   4  -8   6        0.34        1.41      1.01 o 
   5  -8   6      154.59      156.70      4.95 o 
   6  -8   6       14.53       12.54      0.99 o 
   7  -8   6        3.30        3.54      0.92 o 
  -5  -7   6        0.58       -0.06      0.71 o 
  -4  -7   6       26.72       28.47      1.48 o 
  -3  -7   6       17.93       18.21      0.88 o 
  -2  -7   6      128.05      133.99      3.34 o 
  -1  -7   6      244.92      247.57      4.96 o 
   0  -7   6      189.81      186.58      3.56 o 
   1  -7   6       44.07       50.06      1.36 o 
   2  -7   6      321.60      321.63      6.98 o 
   3  -7   6       83.46       83.97      3.45 o 
   4  -7   6       67.27       64.96      2.76 o 
   5  -7   6       52.22       49.80      1.42 o 
   6  -7   6      155.54      151.94      3.51 o 
   7  -7   6       43.20       45.42      2.56 o 
  -6  -6   6        0.33        0.55      1.13 o 
  -5  -6   6        3.35        4.46      0.74 o 
  -4  -6   6       12.11       13.40      0.93 o 
  -3  -6   6      263.80      252.19      5.39 o 
  -2  -6   6      312.72      293.74      5.92 o 
  -1  -6   6       42.67       39.93      0.84 o 
   0  -6   6       23.32       19.57      0.76 o 
   1  -6   6       20.54       21.05      0.69 o 
   2  -6   6       18.63       20.03      0.74 o 
   3  -6   6        2.70        2.78      0.20 o 
   4  -6   6        0.04        0.45      0.33 o 
   5  -6   6        3.36        3.21      0.45 o 
   6  -6   6       27.36       25.49      0.92 o 
   7  -6   6       10.87       10.92      0.71 o 
   8  -6   6       23.28       22.92      1.10 o 
  -7  -5   6      103.12      113.93      3.82 o 
  -6  -5   6       31.67       38.64      4.31 o 
  -5  -5   6       23.49       29.09      1.34 o 
  -4  -5   6        7.32        4.63      0.51 o 
  -3  -5   6      237.00      244.54      4.66 o 
  -2  -5   6      259.41      248.09      3.69 o 
  -1  -5   6       54.77       54.31      1.53 o 
   0  -5   6       69.62       69.59      1.19 o 
   1  -5   6     1018.03     1018.94     25.83 o 
   2  -5   6       31.27       28.65      0.57 o 
   3  -5   6       20.11       20.03      0.50 o 
   4  -5   6        0.13        0.56      0.46 o 
   5  -5   6       81.89       77.31      1.89 o 
   6  -5   6       42.96       35.65      1.99 o 
   7  -5   6       10.02       11.38      0.65 o 
   8  -5   6        9.95        9.77      0.80 o 
  -7  -4   6      141.88      164.73      5.31 o 
  -6  -4   6       29.73       29.26      1.30 o 
  -5  -4   6      140.38      145.41      5.45 o 
  -4  -4   6        0.01        0.15      0.32 o 
  -3  -4   6      935.95      961.92     17.49 o 
  -2  -4   6        1.59        3.12      0.55 o 
  -1  -4   6      409.76      404.38      6.98 o 
   0  -4   6       29.29       44.62      0.66 o 
   1  -4   6      115.27      101.08      1.60 o 
   2  -4   6      217.96      196.58      2.64 o 
   3  -4   6        5.33        4.84      0.17 o 
   4  -4   6      193.41      202.90      3.66 o 
   5  -4   6      147.79      146.88      3.12 o 
   6  -4   6        4.92        2.35      0.31 o 
   7  -4   6        5.79        6.56      0.46 o 
   8  -4   6        6.81        7.36      0.58 o 
  -8  -3   6       41.62       42.10      3.68 o 
  -7  -3   6        1.43        3.72      0.61 o 
  -6  -3   6        7.14        7.94      0.48 o 
  -5  -3   6      429.48      412.57      7.27 o 
  -4  -3   6      284.68      264.32      4.78 o 
  -3  -3   6       15.73       14.15      0.42 o 
  -2  -3   6      257.55      272.08      3.64 o 
  -1  -3   6     1176.48     1266.13     27.56 o 
   0  -3   6       33.80       25.49      0.40 o 
   1  -3   6       11.15       15.99      0.38 o 
   2  -3   6       39.66       30.92      0.50 o 
   3  -3   6     1209.43     1299.84     27.21 o 
   4  -3   6      121.81      114.55      2.00 o 
   5  -3   6      237.86      216.60      3.92 o 
   6  -3   6      153.22      145.30      3.04 o 
   7  -3   6       87.23       84.07      1.89 o 
   8  -3   6        2.51        0.57      0.51 o 
   9  -3   6        4.59        5.13      0.75 o 
  -8  -2   6        8.39        8.33      0.67 o 
  -7  -2   6        0.24        0.56      0.37 o 
  -6  -2   6      108.59       95.68      1.74 o 
  -5  -2   6       26.43       17.54      1.16 o 
  -4  -2   6       13.23       10.88      0.56 o 
  -3  -2   6      590.64      665.90     10.01 o 
  -2  -2   6       92.29       82.16      1.08 o 
  -1  -2   6      733.79      793.06     11.72 o 
   0  -2   6      494.03      526.79     13.30 o 
   1  -2   6       27.56       22.26      0.31 o 
   2  -2   6      246.36      269.12      3.44 o 
   3  -2   6      134.29      114.09      1.49 o 
   4  -2   6       37.74       43.33      0.65 o 
   5  -2   6      186.93      178.46      2.49 o 
   6  -2   6       98.00       84.48      1.58 o 
   7  -2   6       15.09       12.96      0.52 o 
   8  -2   6       38.03       42.86      3.26 o 
   9  -2   6        3.48        3.25      0.61 o 
  -9  -1   6       13.39       18.01      2.15 o 
  -8  -1   6       50.68       51.40      1.57 o 
  -7  -1   6        1.93        1.22      0.34 o 
  -6  -1   6        0.91        0.90      0.18 o 
  -5  -1   6      688.07      644.40     10.43 o 
  -4  -1   6        2.13        2.61      0.15 o 
  -3  -1   6      620.45      662.96      9.10 o 
  -1  -1   6      406.06      433.76      6.38 o 
   1  -1   6      173.28      197.94      2.45 o 
   2  -1   6       75.76       99.26      1.26 o 
   3  -1   6       17.84       18.09      0.30 o 
   4  -1   6        3.10        3.90      0.18 o 
   5  -1   6      438.33      448.64      6.14 o 
   6  -1   6      173.80      171.25      3.12 o 
   7  -1   6       45.80       40.68      1.01 o 
   8  -1   6        9.81        8.64      0.65 o 
  -9   0   6        1.40        0.90      0.57 o 
  -8   0   6        2.66        3.06      0.46 o 
  -7   0   6       32.13       31.20      0.94 o 
  -6   0   6      538.78      543.71      8.30 o 
  -5   0   6       55.89       61.58      1.39 o 
  -4   0   6       57.47       58.24      1.69 o 
  -3   0   6       34.67       32.22      0.88 o 
  -2   0   6       14.61       14.59      0.38 o 
  -1   0   6      420.06      392.02      4.90 o 
   0   0   6       48.70       56.61      0.70 o 
   1   0   6      223.50      224.51      2.81 o 
   2   0   6       50.55       40.96      0.57 o 
   3   0   6      593.72      609.31      8.14 o 
   4   0   6        0.09        0.05      0.16 o 
   5   0   6      300.88      287.45      4.59 o 
   6   0   6       60.62       49.01      1.22 o 
   7   0   6        3.52        4.41      0.48 o 
   8   0   6        0.01       -0.04      0.76 o 
  -9   1   6        0.09       -0.59      0.59 o 
  -8   1   6       82.49       85.12      3.84 o 
  -7   1   6      171.31      162.79      3.26 o 
  -6   1   6       72.21       82.40      1.44 o 
  -5   1   6       80.01       84.41      1.23 o 
  -4   1   6       93.01      102.57      1.41 o 
  -3   1   6      402.85      448.55      5.18 o 
  -2   1   6       72.44       65.67      0.95 o 
  -1   1   6       83.16       70.91      0.84 o 
   0   1   6       56.99       51.96      0.68 o 
   1   1   6      283.70      302.80      3.93 o 
   2   1   6       17.79       15.77      0.26 o 
   3   1   6       24.42       27.14      0.45 o 
   4   1   6      160.28      165.89      3.20 o 
   5   1   6      100.62       98.70      2.11 o 
   6   1   6      116.61      104.36      2.88 o 
   7   1   6        7.34       12.49      0.80 o 
   8   1   6       26.37       29.23      2.29 o 
  -9   2   6        0.02       -0.11      0.54 o 
  -8   2   6        2.56        0.23      0.43 o 
  -7   2   6      122.48      123.47      2.76 o 
  -6   2   6      191.76      198.60      3.50 o 
  -5   2   6       25.03       25.53      0.52 o 
  -4   2   6      495.85      500.23     11.68 o 
  -3   2   6      841.98      903.08     12.22 o 
  -2   2   6      616.32      692.21     16.25 o 
  -1   2   6       15.12       13.13      0.60 o 
   0   2   6     1594.35     1717.00     34.04 o 
   1   2   6      658.53      678.50      8.33 o 
   2   2   6      200.79      212.15      3.69 o 
   3   2   6      469.91      481.57      8.92 o 
   4   2   6      205.87      205.46      4.40 o 
   5   2   6      507.48      495.36     11.57 o 
   6   2   6      345.54      324.93      9.18 o 
   7   2   6        3.66        2.53      0.48 o 
   8   2   6       20.53       21.64      1.71 o 
  -9   3   6       19.91       22.63      1.50 o 
  -8   3   6        3.98        2.87      0.49 o 
  -7   3   6       39.36       42.41      1.12 o 
  -6   3   6        8.25       11.73      0.57 o 
  -5   3   6      152.86      163.08      2.96 o 
  -4   3   6        0.63        0.87      0.18 o 
  -3   3   6        5.78        3.99      0.41 o 
  -2   3   6      218.59      225.12      2.93 o 
  -1   3   6      364.80      411.60      7.46 o 
   0   3   6      706.40      793.10     11.09 o 
   1   3   6      313.19      307.04      6.62 o 
   2   3   6      350.09      356.90      6.00 o 
   3   3   6       26.14       33.30      0.82 o 
   4   3   6      568.06      578.36     10.70 o 
   5   3   6       10.19       10.02      0.82 o 
   6   3   6        0.01        0.66      0.35 o 
   7   3   6        1.86        2.45      0.64 o 
  -9   4   6      170.55      178.20      8.06 o 
  -8   4   6       10.04        7.65      0.61 o 
  -7   4   6       12.24       14.06      0.69 o 
  -6   4   6        8.61        8.32      0.48 o 
  -5   4   6       20.71       23.77      0.67 o 
  -4   4   6      361.61      363.01      5.72 o 
  -3   4   6        3.69        4.50      0.15 o 
  -2   4   6       51.42       76.16      1.69 o 
  -1   4   6      448.95      463.00      7.96 o 
   0   4   6       25.07       24.67      0.88 o 
   1   4   6      361.41      370.93      5.59 o 
   2   4   6      130.52      142.70      2.75 o 
   3   4   6        0.00        0.25      0.32 o 
   4   4   6       15.75       15.95      0.73 o 
   5   4   6      112.37      111.53      2.70 o 
   6   4   6        0.67        0.25      0.50 o 
  -9   5   6       13.94       13.15      1.54 o 
  -8   5   6        2.93        4.01      0.65 o 
  -7   5   6       31.02       33.11      1.35 o 
  -6   5   6      136.65      138.43      2.59 o 
  -5   5   6      202.67      190.69      3.51 o 
  -4   5   6      127.55      130.73      2.17 o 
  -3   5   6      200.26      190.31      2.94 o 
  -2   5   6       98.82       96.83      1.50 o 
  -1   5   6        0.54        0.99      0.14 o 
   0   5   6       74.77       81.95      1.28 o 
   1   5   6       54.99       53.95      0.95 o 
   2   5   6      210.34      207.27      6.48 o 
   3   5   6        3.88        2.69      0.80 o 
   4   5   6      638.45      676.08     15.64 o 
   5   5   6       66.49       64.89      2.48 o 
   6   5   6       75.12       78.31      6.99 o 
  -8   6   6       24.72       23.51      1.29 o 
  -7   6   6       34.36       36.13      1.14 o 
  -6   6   6        1.16        0.98      0.35 o 
  -5   6   6       10.59       12.20      0.48 o 
  -4   6   6      159.65      156.09      4.40 o 
  -3   6   6     1467.65     1513.93     41.19 o 
  -2   6   6        0.25        1.92      0.46 o 
  -1   6   6        1.13        1.39      0.35 o 
   0   6   6      196.42      196.48      4.03 o 
   1   6   6       42.68       36.49      1.03 o 
   2   6   6      204.18      214.27      7.21 o 
   3   6   6       27.77       36.22      1.39 o 
   4   6   6      170.80      162.58      5.84 o 
   5   6   6       12.84       12.00      2.06 o 
  -8   7   6       47.57       49.91      2.00 o 
  -7   7   6        0.51        0.25      0.46 o 
  -6   7   6       28.52       27.30      0.93 o 
  -5   7   6       22.64       20.94      0.74 o 
  -4   7   6        2.26        1.47      0.31 o 
  -3   7   6       10.44        8.73      1.16 o 
  -2   7   6        0.46        0.65      0.29 o 
  -1   7   6       10.77       11.43      0.58 o 
   0   7   6        4.43        5.26      0.51 o 
   1   7   6       21.62       21.73      1.13 o 
   2   7   6        0.71        0.14      0.58 o 
   3   7   6       24.99       22.92      1.40 o 
   4   7   6        0.00        1.43      0.76 o 
  -7   8   6       26.14       24.01      2.17 o 
  -6   8   6        3.96        4.73      1.06 o 
  -5   8   6        2.50        2.71      1.71 o 
  -4   8   6       33.22       33.10      2.18 o 
  -3   8   6        7.77        5.73      0.87 o 
  -2   8   6        8.72       12.04      1.06 o 
  -1   8   6        0.76        1.02      0.89 o 
   0   8   6       46.01       46.96      1.37 o 
   1   8   6       11.45       10.11      0.73 o 
   2   8   6        0.15       -0.48      0.51 o 
  -5   9   6        8.73        8.08      2.54 o 
  -4   9   6        2.95        1.63      0.88 o 
  -3   9   6        0.42        0.43      0.82 o 
  -2   9   6       15.88       11.46      1.07 o 
  -1   9   6        1.16        1.20      0.79 o 
   0   9   6       12.05       11.98      1.31 o 
  -1  -9   7       27.92       21.54      1.41 o 
   0  -9   7       10.06       10.33      0.92 o 
   1  -9   7       14.89       12.40      0.94 o 
   2  -9   7       21.76       21.51      1.21 o 
   3  -9   7        0.14        0.31      0.56 o 
   4  -9   7       37.51       34.09      2.00 o 
   5  -9   7       26.68       25.69      2.54 o 
  -3  -8   7        8.58        8.29      0.98 o 
  -2  -8   7       32.93       34.52      1.30 o 
  -1  -8   7        0.00        0.63      1.15 o 
   0  -8   7        5.87        6.05      0.74 o 
   1  -8   7        0.92        1.42      0.45 o 
   2  -8   7       29.79       21.76      1.24 o 
   3  -8   7      213.49      224.27      8.29 o 
   4  -8   7        6.00        6.18      1.36 o 
   5  -8   7        5.86        3.79      1.85 o 
   6  -8   7       23.62       19.40      1.18 o 
  -4  -7   7        4.22        4.57      1.81 o 
  -3  -7   7        2.16        4.59      0.52 o 
  -2  -7   7       27.44       26.58      1.70 o 
  -1  -7   7      102.81       99.95      2.25 o 
   0  -7   7       27.89       27.97      0.77 o 
   1  -7   7       34.04       34.89      1.24 o 
   2  -7   7        3.56        1.35      0.68 o 
   3  -7   7        6.97        6.25      0.55 o 
   4  -7   7       19.58       14.51      0.80 o 
   5  -7   7        7.59        6.25      0.71 o 
   6  -7   7       19.68       16.97      1.02 o 
   7  -7   7       19.56       18.08      1.19 o 
  -6  -6   7       39.39       35.45      1.96 o 
  -5  -6   7       14.53       15.34      1.33 o 
  -4  -6   7       51.51       51.02      1.55 o 
  -3  -6   7       42.90       37.99      2.01 o 
  -2  -6   7      436.21      399.95      8.49 o 
  -1  -6   7       98.32       89.98      1.78 o 
   0  -6   7      196.65      181.25      3.56 o 
   1  -6   7      415.06      425.71      7.49 o 
   2  -6   7       18.22       17.37      0.50 o 
   3  -6   7       55.19       57.39      1.32 o 
   4  -6   7      187.96      191.10      3.92 o 
   5  -6   7       24.51       27.12      0.97 o 
   6  -6   7        8.37        8.03      0.90 o 
   7  -6   7        7.88        6.66      0.59 o 
   8  -6   7        3.51        3.36      0.98 o 
  -6  -5   7       53.18       48.84      2.17 o 
  -5  -5   7      201.19      191.15      4.62 o 
  -4  -5   7      466.14      522.45     10.86 o 
  -3  -5   7      139.26      151.54      3.06 o 
  -2  -5   7      527.22      545.14      9.16 o 
  -1  -5   7     1250.88     1267.37     25.04 o 
   0  -5   7      147.07      143.86      2.92 o 
   1  -5   7      316.83      295.68      4.84 o 
   2  -5   7      270.94      266.00      6.34 o 
   3  -5   7        0.78        0.46      0.12 o 
   4  -5   7       30.16       34.78      0.98 o 
   5  -5   7        0.15       -0.30      0.32 o 
   6  -5   7      123.71      135.36      3.75 o 
   7  -5   7        0.11        0.57      0.47 o 
   8  -5   7        6.10        5.99      0.76 o 
  -7  -4   7       18.14       11.24      1.40 o 
  -6  -4   7        7.37        7.27      0.73 o 
  -5  -4   7       84.62       96.35      2.39 o 
  -4  -4   7       52.81       43.00      1.29 o 
  -3  -4   7       34.70       30.88      0.74 o 
  -2  -4   7       14.72       14.52      0.99 o 
  -1  -4   7       81.93       79.53      1.37 o 
   0  -4   7       80.16       99.30      1.51 o 
   1  -4   7      163.38      152.58      2.38 o 
   2  -4   7       19.75       18.32      0.68 o 
   3  -4   7      269.04      271.97      4.12 o 
   4  -4   7       30.43       32.14      0.86 o 
   5  -4   7        0.33       -0.05      0.29 o 
   6  -4   7       51.36       71.98      1.70 o 
   7  -4   7       24.94       28.80      0.91 o 
   8  -4   7       27.47       23.88      0.94 o 
  -8  -3   7       19.41       19.28      2.38 o 
  -7  -3   7        6.84        2.51      1.11 o 
  -6  -3   7        0.00        0.12      0.32 o 
  -5  -3   7      138.10      126.40      2.49 o 
  -4  -3   7      362.91      343.56      6.01 o 
  -3  -3   7      243.82      256.32      4.26 o 
  -2  -3   7       33.34       45.31      0.77 o 
  -1  -3   7       56.10       64.57      1.52 o 
   0  -3   7      359.02      361.79      6.68 o 
   1  -3   7       73.01       61.32      1.11 o 
   2  -3   7      246.55      243.09      3.59 o 
   3  -3   7        0.09        0.13      0.17 o 
   4  -3   7      307.00      284.04      4.80 o 
   5  -3   7      606.71      608.98     11.85 o 
   6  -3   7      204.20      207.78      3.78 o 
   7  -3   7        1.44        1.77      0.39 o 
   8  -3   7        7.71        6.70      0.71 o 
  -8  -2   7        4.40        4.38      0.58 o 
  -7  -2   7       64.16       68.47      1.61 o 
  -6  -2   7        0.29        0.66      0.26 o 
  -5  -2   7      733.42      784.32     15.39 o 
  -4  -2   7        0.06        0.44      0.34 o 
  -3  -2   7       88.60      107.66      1.86 o 
  -2  -2   7       12.56       15.24      0.61 o 
  -1  -2   7      190.73      225.91      3.17 o 
   0  -2   7      171.19      174.84      3.22 o 
   1  -2   7      150.22      175.97      3.08 o 
   2  -2   7       19.58       14.65      0.27 o 
   3  -2   7      281.80      322.72      4.19 o 
   4  -2   7        1.51        1.73      0.12 o 
   5  -2   7      281.69      302.01      4.18 o 
   6  -2   7      256.12      236.28      4.16 o 
   7  -2   7        4.92        4.20      0.56 o 
   8  -2   7      138.24      146.33      4.64 o 
  -9  -1   7       11.15       12.53      1.03 o 
  -8  -1   7        6.40        6.96      0.85 o 
  -7  -1   7       49.40       42.36      1.06 o 
  -6  -1   7       10.76        8.59      0.39 o 
  -5  -1   7       33.47       30.47      0.65 o 
  -4  -1   7       60.08       68.11      1.02 o 
  -3  -1   7      203.49      219.02      2.88 o 
  -2  -1   7      368.42      384.92      4.99 o 
  -1  -1   7      198.17      244.03      4.92 o 
   0  -1   7       39.29       34.25      1.05 o 
   1  -1   7     1219.00     1425.22     26.95 o 
   2  -1   7     1748.68     1983.20     71.96 o 
   3  -1   7      181.97      196.81      2.63 o 
   4  -1   7       55.54       42.91      0.78 o 
   5  -1   7       17.31       20.89      1.11 o 
   6  -1   7       84.22       83.41      1.65 o 
   7  -1   7       43.72       51.92      1.48 o 
   8  -1   7       11.73       10.63      1.33 o 
  -9   0   7        7.07        7.28      0.82 o 
  -8   0   7       18.29       16.46      0.70 o 
  -7   0   7      191.82      195.03      3.90 o 
  -6   0   7       99.28      101.14      1.52 o 
  -5   0   7      338.35      344.58      4.71 o 
  -4   0   7        0.23        0.23      0.14 o 
  -3   0   7       60.18       43.77      0.67 o 
  -2   0   7        9.93       13.23      0.23 o 
  -1   0   7       15.36       12.72      0.45 o 
   0   0   7       23.23       27.67      0.39 o 
   1   0   7      334.28      339.51      4.30 o 
   2   0   7       22.11       20.53      0.37 o 
   3   0   7      106.14      108.73      1.46 o 
   4   0   7        2.16        2.34      0.20 o 
   5   0   7      315.97      318.40      5.63 o 
   6   0   7      127.67      120.14      2.77 o 
   7   0   7        4.90        3.25      0.76 o 
   8   0   7       16.29       21.74      1.16 o 
  -9   1   7        2.72        2.98      0.59 o 
  -8   1   7        7.15        9.19      0.83 o 
  -7   1   7        7.02        6.60      1.03 o 
  -6   1   7        6.36        9.57      1.10 o 
  -5   1   7      201.00      222.21      3.22 o 
  -4   1   7      125.79      140.28      1.96 o 
  -3   1   7      834.92      838.71     23.38 o 
  -2   1   7      108.44      104.94      1.29 o 
  -1   1   7       30.99       30.69      0.43 o 
   0   1   7      271.04      258.36      3.10 o 
   1   1   7       34.68       40.73      1.10 o 
   2   1   7      171.07      189.39      2.45 o 
   3   1   7      278.46      287.34      4.17 o 
   4   1   7       17.86       15.13      0.45 o 
   5   1   7      360.07      358.64      6.22 o 
   6   1   7       13.33        8.40      1.96 o 
   7   1   7        8.79       12.19      1.29 o 
   8   1   7       35.82       37.56      2.33 o 
  -9   2   7        3.72        3.12      1.76 o 
  -8   2   7        7.38       10.34      0.64 o 
  -7   2   7       90.27       92.24      2.11 o 
  -6   2   7       63.10       55.08      1.44 o 
  -5   2   7      152.22      157.85      2.47 o 
  -4   2   7      276.77      286.24      3.88 o 
  -3   2   7       72.16       65.99      1.52 o 
  -2   2   7      729.40      751.60      8.86 o 
  -1   2   7        5.60        6.95      0.13 o 
   0   2   7        0.06        1.93      0.13 o 
   1   2   7      303.93      309.62      4.29 o 
   2   2   7      160.85      158.44      2.51 o 
   3   2   7      112.28      110.10      1.98 o 
   4   2   7      228.91      219.55      4.47 o 
   5   2   7        2.56        3.99      0.59 o 
   6   2   7       27.48       24.69      1.10 o 
   7   2   7       22.35       20.64      0.99 o 
  -9   3   7       47.14       52.73      3.42 o 
  -8   3   7       78.34       65.82      1.92 o 
  -7   3   7       15.26       13.96      0.73 o 
  -6   3   7       13.85       13.45      0.56 o 
  -5   3   7        4.74        2.11      0.28 o 
  -4   3   7      126.55      117.59      1.84 o 
  -3   3   7      170.69      177.66      2.43 o 
  -2   3   7       31.68       39.14      0.70 o 
  -1   3   7      147.26      167.49      2.33 o 
   0   3   7      133.43      137.91      3.34 o 
   1   3   7      341.05      325.43      4.50 o 
   2   3   7       29.20       24.31      0.53 o 
   3   3   7        1.52        1.92      0.27 o 
   4   3   7      362.78      357.46      7.44 o 
   5   3   7       51.92       44.79      1.31 o 
   6   3   7       62.14       60.04      2.03 o 
   7   3   7       12.01        8.45      2.24 o 
  -9   4   7      208.13      233.34     10.02 o 
  -8   4   7      225.59      240.26      5.91 o 
  -7   4   7        9.61       11.71      0.94 o 
  -6   4   7      172.08      178.03      3.82 o 
  -5   4   7        3.13        1.79      0.29 o 
  -4   4   7       62.07       65.36      1.67 o 
  -3   4   7        3.01        2.77      0.14 o 
  -2   4   7      241.39      275.85      3.83 o 
  -1   4   7        0.43        0.27      0.17 o 
   0   4   7      186.37      184.72      3.24 o 
   1   4   7       57.98       55.20      1.15 o 
   2   4   7      495.55      521.23      9.20 o 
   3   4   7      169.16      183.80      4.66 o 
   4   4   7      112.99      111.68      2.83 o 
   5   4   7       47.82       49.01      1.58 o 
   6   4   7        3.68        4.31      0.78 o 
  -9   5   7        9.82        7.02      1.89 o 
  -8   5   7       23.15       30.86      1.64 o 
  -7   5   7        0.50        0.04      0.35 o 
  -6   5   7       11.66        9.97      0.70 o 
  -5   5   7       13.02       18.92      0.84 o 
  -4   5   7       55.02       52.69      1.10 o 
  -3   5   7        0.37        0.49      0.14 o 
  -2   5   7      344.10      337.20      5.37 o 
  -1   5   7        3.25        3.40      0.28 o 
   0   5   7       50.87       41.80      0.96 o 
   1   5   7        2.51        1.88      0.69 o 
   2   5   7      417.36      444.52      9.98 o 
   3   5   7       84.62       85.30      2.56 o 
   4   5   7        6.15        7.95      0.69 o 
   5   5   7       35.70       41.53      1.71 o 
  -8   6   7        0.80        1.22      0.79 o 
  -7   6   7        3.68        4.12      0.98 o 
  -6   6   7        6.61        7.96      0.45 o 
  -5   6   7        7.15        8.10      0.43 o 
  -4   6   7       11.14       13.22      0.50 o 
  -3   6   7     1385.05     1387.55     58.08 o 
  -2   6   7      776.40      774.40     15.80 o 
  -1   6   7        0.77        0.07      0.27 o 
   0   6   7        9.07        9.79      0.49 o 
   1   6   7        0.93        0.75      0.59 o 
   2   6   7        1.78        1.50      0.59 o 
   3   6   7       16.76       13.67      0.90 o 
   4   6   7       42.68       40.00      1.89 o 
   5   6   7       15.82       14.99      1.05 o 
  -8   7   7        1.40        1.99      1.25 o 
  -7   7   7       63.04       68.96      4.59 o 
  -6   7   7       21.12       15.98      0.88 o 
  -5   7   7        5.63        3.21      0.54 o 
  -4   7   7        1.59        1.78      0.66 o 
  -3   7   7       12.43       12.85      1.55 o 
  -2   7   7      120.15      118.88      2.85 o 
  -1   7   7       35.90       31.62      1.03 o 
   0   7   7       10.33       10.57      0.84 o 
   1   7   7      187.44      185.97      4.79 o 
   2   7   7        4.59        5.88      0.74 o 
   3   7   7       37.76       45.30      2.51 o 
  -7   8   7       19.09       16.57      2.35 o 
  -6   8   7       23.62       23.97      1.48 o 
  -5   8   7       26.53       24.90      1.68 o 
  -4   8   7       27.45       22.22      1.54 o 
  -3   8   7       60.03       59.26      2.53 o 
  -2   8   7       32.57       29.09      1.95 o 
  -1   8   7       34.26       30.75      1.17 o 
   0   8   7        7.58        6.54      0.94 o 
   1   8   7       19.88       19.47      1.02 o 
   2   8   7        1.96        1.53      0.63 o 
  -5   9   7       78.33       64.61      3.54 o 
  -4   9   7       13.31       11.98      1.27 o 
  -3   9   7        0.41        3.47      1.08 o 
  -2   9   7        4.66        4.84      1.86 o 
  -1   9   7        0.64       -0.43      0.89 o 
   0   9   7        7.13        4.96      0.84 o 
  -1  -9   8        1.51        1.10      1.71 o 
   0  -9   8        4.51        4.12      0.73 o 
   1  -9   8       15.08        9.28      1.17 o 
   2  -9   8        6.44        7.39      0.81 o 
   3  -9   8       16.84       13.57      3.02 o 
   4  -9   8       12.48       13.99      1.26 o 
  -3  -8   8        4.03        3.83      0.79 o 
  -2  -8   8       14.24       16.97      2.05 o 
  -1  -8   8        7.64        7.93      0.98 o 
   0  -8   8       86.87      100.93      4.71 o 
   1  -8   8       15.67       18.00      0.82 o 
   2  -8   8        9.22        9.64      1.06 o 
   3  -8   8      123.71      123.43      4.67 o 
   4  -8   8       16.68       16.67      1.22 o 
   5  -8   8       31.35       34.21      1.58 o 
   6  -8   8        0.94        2.08      0.81 o 
  -4  -7   8       29.69       28.81      1.57 o 
  -3  -7   8        6.40        9.36      0.68 o 
  -2  -7   8       70.72       70.42      2.01 o 
  -1  -7   8       10.86        9.18      0.52 o 
   0  -7   8       67.84       63.50      2.07 o 
   1  -7   8        4.29        4.54      1.66 o 
   2  -7   8       12.05       15.58      0.81 o 
   3  -7   8      168.34      171.54      6.38 o 
   4  -7   8       83.69       87.41      2.54 o 
   5  -7   8       31.40       26.87      1.33 o 
   6  -7   8       67.12       61.44      2.60 o 
   7  -7   8        5.02        6.44      0.97 o 
  -5  -6   8        1.15        0.48      0.72 o 
  -4  -6   8      133.20      143.82      3.68 o 
  -3  -6   8       34.88       35.92      1.33 o 
  -2  -6   8        0.03        0.06      0.82 o 
  -1  -6   8        3.71        3.92      0.33 o 
   0  -6   8      240.02      232.15      4.58 o 
   1  -6   8      651.88      644.05     12.57 o 
   2  -6   8       87.49       83.15      2.04 o 
   3  -6   8       23.56       25.61      0.71 o 
   4  -6   8      325.93      317.04      6.70 o 
   5  -6   8       25.35       26.90      1.26 o 
   6  -6   8        2.34        0.61      0.96 o 
   7  -6   8        1.35        0.36      0.61 o 
  -6  -5   8       41.09       39.08      1.96 o 
  -5  -5   8      486.82      531.45     12.45 o 
  -4  -5   8        3.11        3.71      1.44 o 
  -3  -5   8     1322.67     1387.35     34.45 o 
  -2  -5   8       90.78       82.06      2.12 o 
  -1  -5   8      251.01      257.71      4.07 o 
   0  -5   8      298.94      272.27      4.19 o 
   1  -5   8      123.74      120.77      2.10 o 
   2  -5   8      287.02      290.46      4.89 o 
   4  -5   8      209.36      213.54      4.78 o 
   5  -5   8      944.62      986.68     29.17 o 
   6  -5   8        6.66        5.32      1.06 o 
   7  -5   8      243.33      245.80      7.77 o 
   8  -5   8        0.29        0.26      0.61 o 
  -7  -4   8        1.97        1.54      0.65 o 
  -6  -4   8       11.47       13.82      1.08 o 
  -5  -4   8        3.03        3.01      0.55 o 
  -4  -4   8      267.92      248.07      4.90 o 
  -3  -4   8       49.05       35.70      1.05 o 
  -2  -4   8        6.08        4.92      0.17 o 
  -1  -4   8      464.18      428.05      6.35 o 
   0  -4   8      314.47      304.29      5.29 o 
   1  -4   8      328.13      332.88      5.51 o 
   2  -4   8      134.67      128.75      1.80 o 
   3  -4   8       43.48       44.18      0.78 o 
   4  -4   8       11.61       10.24      0.41 o 
   5  -4   8        0.22        0.26      0.34 o 
   6  -4   8       34.84       38.57      2.03 o 
   7  -4   8        3.00        1.22      0.80 o 
   8  -4   8        0.38        1.32      0.50 o 
  -8  -3   8        0.06       -0.06      0.65 o 
  -7  -3   8       13.11       10.57      0.67 o 
  -6  -3   8       52.13       48.58      1.28 o 
  -5  -3   8       17.45       22.49      1.16 o 
  -4  -3   8       53.23       44.48      1.00 o 
  -3  -3   8      127.78      132.79      2.31 o 
  -2  -3   8        2.29        0.53      0.22 o 
  -1  -3   8       26.45       21.26      0.80 o 
   0  -3   8      964.44      956.35     26.85 o 
   1  -3   8      122.73      115.15      1.83 o 
   2  -3   8        6.50        2.74      0.14 o 
   3  -3   8       24.63       23.76      0.42 o 
   4  -3   8      127.13      119.23      1.52 o 
   5  -3   8       11.53        9.07      0.41 o 
   6  -3   8       33.98       39.23      0.98 o 
   7  -3   8        0.00       -0.22      0.61 o 
   8  -3   8        7.32        7.87      0.75 o 
  -8  -2   8        8.14       10.37      0.82 o 
  -7  -2   8       37.79       35.92      1.50 o 
  -6  -2   8        0.52        1.17      0.43 o 
  -5  -2   8        0.39        0.46      0.31 o 
  -4  -2   8      250.53      247.59      4.14 o 
  -3  -2   8       11.17       15.85      0.36 o 
  -2  -2   8      152.51      180.97      2.55 o 
  -1  -2   8       21.69       19.01      0.75 o 
   0  -2   8      192.33      204.27      5.22 o 
   1  -2   8      819.37      846.82     13.70 o 
   2  -2   8      181.63      182.33      2.59 o 
   3  -2   8      424.31      442.15      6.27 o 
   4  -2   8      333.56      320.47      4.01 o 
   5  -2   8       34.44       35.02      0.93 o 
   6  -2   8       30.52       30.87      0.78 o 
   7  -2   8       67.26       66.68      1.50 o 
   8  -2   8       19.59       19.12      1.85 o 
  -8  -1   8        4.02        4.19      0.55 o 
  -7  -1   8        8.20        9.04      0.49 o 
  -6  -1   8      406.99      396.52      6.65 o 
  -5  -1   8       60.28       54.42      1.04 o 
  -4  -1   8      161.35      158.08      2.12 o 
  -3  -1   8        1.60        2.28      0.14 o 
  -2  -1   8      169.59      156.73      2.23 o 
  -1  -1   8       65.03       66.41      0.92 o 
   0  -1   8      689.05      796.94     18.16 o 
   1  -1   8       99.00       84.88      1.11 o 
   2  -1   8      305.20      329.22      4.24 o 
   3  -1   8      179.39      189.76      2.61 o 
   4  -1   8      963.82     1003.58     17.22 o 
   5  -1   8      119.67      113.32      2.00 o 
   6  -1   8        1.30        2.09      0.34 o 
   7  -1   8        5.28        3.42      0.47 o 
   8  -1   8        0.23       -0.29      0.45 o 
  -9   0   8        0.01       -0.06      0.56 o 
  -8   0   8       36.81       36.71      1.41 o 
  -7   0   8       58.48       55.78      1.27 o 
  -6   0   8      140.63      141.13      2.33 o 
  -5   0   8        0.08        0.64      0.17 o 
  -4   0   8      140.89      142.70      2.33 o 
  -3   0   8        6.40        9.08      0.26 o 
  -2   0   8      481.98      545.88      7.10 o 
  -1   0   8       90.35      113.30      1.56 o 
   0   0   8      108.06      120.37      1.46 o 
   1   0   8      350.01      347.21      4.55 o 
   2   0   8        0.15        0.05      0.11 o 
   3   0   8        3.15        3.81      0.17 o 
   4   0   8       64.46       61.69      1.08 o 
   5   0   8        4.96        2.12      0.25 o 
   6   0   8       32.16       33.09      1.08 o 
   7   0   8       65.39       68.67      2.42 o 
   8   0   8       14.11       15.71      0.99 o 
  -9   1   8        8.91        9.50      0.96 o 
  -8   1   8       79.95       81.00      2.13 o 
  -7   1   8       49.00       46.53      1.16 o 
  -6   1   8       17.04       10.92      0.46 o 
  -5   1   8      196.31      204.08      2.94 o 
  -4   1   8        0.78        0.72      0.17 o 
  -3   1   8      293.55      308.30      3.94 o 
  -2   1   8       75.21       79.71      1.04 o 
  -1   1   8      429.80      469.43      5.55 o 
   0   1   8      949.24      979.04     14.46 o 
   1   1   8       21.76       30.30      1.11 o 
   2   1   8      388.72      433.98      5.75 o 
   3   1   8       25.72       26.74      0.70 o 
   4   1   8        1.99        2.74      0.24 o 
   5   1   8       97.03       90.21      2.01 o 
   6   1   8        9.09        7.76      0.60 o 
   7   1   8       71.30       68.46      2.34 o 
  -9   2   8        5.05        3.90      0.68 o 
  -8   2   8        7.04        7.03      2.06 o 
  -7   2   8      364.29      375.93      7.68 o 
  -6   2   8       45.58       51.68      1.06 o 
  -5   2   8       34.14       37.55      0.72 o 
  -4   2   8        5.34        6.61      0.25 o 
  -3   2   8        2.66        1.78      0.17 o 
  -2   2   8      121.33      104.39      1.32 o 
  -1   2   8       82.25       91.78      1.25 o 
   0   2   8      220.86      214.57      5.23 o 
   1   2   8       30.30       34.57      0.53 o 
   2   2   8      461.65      489.39      7.25 o 
   3   2   8       12.82        8.74      0.29 o 
   4   2   8      465.97      465.40      8.66 o 
   5   2   8        0.79        0.76      0.32 o 
   6   2   8      103.84       95.68      2.64 o 
   7   2   8        1.87        2.51      0.49 o 
  -9   3   8      148.58      159.17      5.44 o 
  -8   3   8       85.37       82.63      3.65 o 
  -7   3   8        1.79        1.25      0.60 o 
  -6   3   8       74.00       67.72      1.52 o 
  -5   3   8       96.61      102.75      1.65 o 
  -4   3   8       15.38       15.11      0.35 o 
  -3   3   8        3.26        5.09      0.39 o 
  -2   3   8      480.92      491.09      6.99 o 
  -1   3   8      127.44      129.36      2.98 o 
   0   3   8      123.59      128.16      2.19 o 
   1   3   8      132.02      123.31      2.12 o 
   2   3   8       62.67       57.17      1.03 o 
   3   3   8        0.48        0.32      0.20 o 
   4   3   8       59.96       59.03      1.32 o 
   5   3   8       65.81       60.67      1.57 o 
   6   3   8        3.60        4.45      0.62 o 
  -9   4   8        8.04       10.95      1.54 o 
  -8   4   8       48.66       47.36      1.65 o 
  -7   4   8       92.10       97.14      2.57 o 
  -6   4   8       18.40       17.27      0.70 o 
  -5   4   8      208.47      202.07      4.13 o 
  -4   4   8        2.88        1.37      0.34 o 
  -3   4   8       60.00       63.55      1.11 o 
  -2   4   8      606.28      622.48     11.78 o 
  -1   4   8       89.52       71.13      2.17 o 
   0   4   8       35.52       33.05      0.75 o 
   1   4   8       28.05       35.91      0.95 o 
   2   4   8       11.39        8.98      0.33 o 
   3   4   8       86.98       89.76      2.15 o 
   4   4   8       85.15       81.60      2.39 o 
   5   4   8      123.45      129.85      3.69 o 
   6   4   8        0.28        3.30      3.08 o 
  -8   5   8       13.64       14.39      0.88 o 
  -7   5   8        7.56        5.04      0.48 o 
  -6   5   8       83.10       79.05      1.92 o 
  -5   5   8       43.00       45.80      1.15 o 
  -4   5   8        2.48        2.26      0.27 o 
  -3   5   8       11.48       11.23      0.32 o 
  -2   5   8      199.29      193.14      3.65 o 
  -1   5   8      195.98      191.83      3.87 o 
   0   5   8       37.85       40.79      1.58 o 
   1   5   8       20.03       20.15      1.16 o 
   2   5   8       48.39       50.18      1.64 o 
   3   5   8       46.96       47.64      1.60 o 
   4   5   8        1.86        1.91      0.55 o 
   5   5   8       28.38       28.61      1.37 o 
  -8   6   8        5.31        5.27      1.52 o 
  -7   6   8        0.01       -0.42      0.42 o 
  -6   6   8       76.60       81.47      2.09 o 
  -5   6   8       13.33       12.76      0.50 o 
  -4   6   8        1.92        1.83      0.24 o 
  -3   6   8       32.46       32.49      1.44 o 
  -2   6   8      493.13      500.87     11.88 o 
  -1   6   8       37.15       35.34      1.16 o 
   0   6   8       90.91       87.84      3.42 o 
   1   6   8       11.69       13.74      1.13 o 
   2   6   8       13.36       11.60      0.76 o 
   3   6   8        2.60        4.18      0.77 o 
   4   6   8      107.97      105.50      3.94 o 
  -7   7   8       71.65       74.97      3.20 o 
  -6   7   8       76.00       63.95      2.49 o 
  -5   7   8       21.23       20.96      2.43 o 
  -4   7   8       95.90       97.68      3.42 o 
  -3   7   8       14.04       14.50      0.83 o 
  -2   7   8        1.85        2.71      0.82 o 
  -1   7   8       18.65       19.84      0.82 o 
   0   7   8       41.57       38.18      1.72 o 
   1   7   8        0.85        1.77      0.99 o 
   2   7   8        2.77        2.91      0.51 o 
   3   7   8       49.66       52.64      2.52 o 
  -6   8   8       17.24       17.35      1.09 o 
  -5   8   8       58.18       59.79      2.53 o 
  -4   8   8      362.42      348.43     15.01 o 
  -3   8   8        5.00        5.26      1.48 o 
  -2   8   8        0.14       -0.47      0.47 o 
  -1   8   8       11.17       11.64      0.85 o 
   0   8   8        6.77        6.47      1.76 o 
   1   8   8        2.53        2.70      0.58 o 
   2   8   8        0.74        1.44      0.84 o 
  -4   9   8      277.71      304.88     16.32 o 
  -3   9   8        2.70        2.37      1.02 o 
  -2   9   8      200.04      223.68      9.43 o 
  -1   9   8        0.10        0.09      1.35 o 
   0  -9   9       21.73       26.01      1.41 o 
   1  -9   9        2.59        2.22      0.87 o 
   2  -9   9       16.89       15.33      1.85 o 
   3  -9   9        2.63        0.12      0.71 o 
  -3  -8   9       34.14       38.28      2.10 o 
  -2  -8   9       59.45       64.64      2.69 o 
  -1  -8   9       35.21       37.90      1.52 o 
   0  -8   9        0.15        0.20      0.47 o 
   1  -8   9        7.08        8.26      0.89 o 
   2  -8   9       15.94       15.86      1.80 o 
   3  -8   9        0.50       -0.20      0.60 o 
   4  -8   9       14.99       15.79      1.32 o 
   5  -8   9       14.26       13.05      1.11 o 
  -4  -7   9        0.00        0.14      0.98 o 
  -3  -7   9       14.43       11.39      1.07 o 
  -2  -7   9       74.49       67.85      2.13 o 
  -1  -7   9       15.44       14.05      0.79 o 
   0  -7   9       47.59       45.46      3.62 o 
   1  -7   9       19.99       19.49      0.82 o 
   2  -7   9       67.92       68.89      2.01 o 
   3  -7   9       83.53       76.85      3.39 o 
   4  -7   9        3.86        3.38      0.61 o 
   5  -7   9       33.88       34.82      1.52 o 
   6  -7   9        1.53        1.05      0.65 o 
  -5  -6   9       29.81       24.95      1.37 o 
  -4  -6   9       22.05       20.02      1.11 o 
  -3  -6   9      176.27      179.27      4.19 o 
  -2  -6   9      187.72      196.63      4.36 o 
  -1  -6   9      177.66      182.81      4.81 o 
   0  -6   9      224.54      233.04      4.96 o 
   1  -6   9       80.15       99.78      2.46 o 
   2  -6   9     1255.11     1301.33     48.77 o 
   3  -6   9      175.99      169.66      5.05 o 
   4  -6   9       11.38       15.25      1.49 o 
   5  -6   9        3.20        4.82      0.59 o 
   6  -6   9       43.88       41.61      1.86 o 
   7  -6   9        0.20       -0.42      0.64 o 
  -6  -5   9       11.12       13.56      1.11 o 
  -5  -5   9       31.62       29.11      1.17 o 
  -4  -5   9       10.46        6.20      0.93 o 
  -3  -5   9       45.11       47.66      1.27 o 
  -2  -5   9      444.85      409.19      8.48 o 
  -1  -5   9      382.53      383.45      6.72 o 
   0  -5   9        6.65        6.09      0.41 o 
   1  -5   9     1177.40     1223.98     22.57 o 
   2  -5   9        2.95        2.14      0.15 o 
   3  -5   9      330.30      347.22      6.26 o 
   4  -5   9       19.60       16.39      0.65 o 
   5  -5   9      167.66      191.33      5.26 o 
   6  -5   9      100.19       97.74      3.04 o 
   7  -5   9       74.26       79.52      2.85 o 
  -7  -4   9        5.82        4.81      1.03 o 
  -6  -4   9        0.76        0.59      0.45 o 
  -5  -4   9        0.01       -0.01      0.46 o 
  -4  -4   9      130.43      121.48      2.59 o 
  -3  -4   9      369.88      324.70      5.96 o 
  -2  -4   9      167.39      147.55      2.45 o 
  -1  -4   9      318.23      297.54      4.56 o 
   0  -4   9      314.72      292.34      5.02 o 
   1  -4   9       42.43       44.98      0.85 o 
   2  -4   9       72.33       76.35      1.75 o 
   3  -4   9      141.63      132.46      2.31 o 
   4  -4   9        0.12       -0.06      0.29 o 
   5  -4   9       89.69       82.82      1.78 o 
   6  -4   9       22.03       23.69      0.76 o 
   7  -4   9       15.48       16.68      0.69 o 
   8  -4   9      143.13      169.07      7.97 o 
  -7  -3   9        3.48        2.53      0.56 o 
  -6  -3   9        0.00        0.16      0.42 o 
  -5  -3   9       77.74       88.35      1.93 o 
  -4  -3   9       79.81       69.72      1.41 o 
  -3  -3   9       38.11       44.43      1.12 o 
  -2  -3   9       56.01       46.76      0.91 o 
  -1  -3   9        5.34        1.75      0.34 o 
   0  -3   9       46.22       52.56      0.94 o 
   1  -3   9      223.21      228.28      3.68 o 
   2  -3   9       85.85       77.23      1.47 o 
   3  -3   9        0.37        2.29      0.22 o 
   4  -3   9        0.21        0.07      0.12 o 
   5  -3   9       36.42       36.98      0.85 o 
   6  -3   9       11.68       11.65      1.08 o 
   7  -3   9        0.07       -0.12      0.43 o 
   8  -3   9        0.36        1.56      0.61 o 
  -8  -2   9        0.00       -0.05      0.65 o 
  -7  -2   9       35.39       31.08      1.35 o 
  -6  -2   9        4.05        3.32      0.50 o 
  -5  -2   9        5.47        4.88      0.41 o 
  -4  -2   9      157.80      152.40      2.53 o 
  -3  -2   9      184.14      190.47      2.79 o 
  -2  -2   9       11.38       12.35      0.37 o 
  -1  -2   9      772.88      932.42     19.32 o 
   0  -2   9      108.31      135.26      2.29 o 
   1  -2   9       32.95       45.28      0.78 o 
   2  -2   9      221.97      238.29      3.39 o 
   3  -2   9        0.01        0.27      0.16 o 
   4  -2   9        4.94        5.28      0.24 o 
   5  -2   9      142.09      168.38      3.11 o 
   6  -2   9        8.78       15.05      0.84 o 
   7  -2   9       89.39       89.53      2.64 o 
   8  -2   9       29.64       22.10      2.14 o 
  -8  -1   9        5.43        2.07      0.50 o 
  -7  -1   9        2.36        0.11      0.34 o 
  -6  -1   9      161.85      163.44      2.85 o 
  -5  -1   9      487.65      472.65      7.98 o 
  -4  -1   9      136.80      134.34      1.96 o 
  -3  -1   9       73.84       74.82      1.13 o 
  -2  -1   9      189.89      206.60      2.87 o 
  -1  -1   9      451.31      458.01      8.72 o 
   0  -1   9        1.07        3.64      0.38 o 
   1  -1   9        9.38       10.11      0.23 o 
   2  -1   9      288.42      328.44      4.39 o 
   3  -1   9      114.61      115.21      1.83 o 
   4  -1   9      162.49      165.95      2.95 o 
   5  -1   9      390.96      403.47      9.33 o 
   6  -1   9       43.91       44.85      1.28 o 
   7  -1   9        3.92        5.14      0.58 o 
   8  -1   9        5.25        2.45      0.65 o 
  -8   0   9        0.72        0.64      0.54 o 
  -7   0   9        2.34        1.74      0.48 o 
  -6   0   9      217.23      223.58      3.55 o 
  -5   0   9        2.35        3.50      0.29 o 
  -4   0   9      113.60      111.74      3.59 o 
  -3   0   9      216.56      219.70      3.07 o 
  -2   0   9      316.23      337.44      4.62 o 
  -1   0   9     1250.97     1271.72     24.10 o 
   0   0   9       44.01       46.33      1.82 o 
   1   0   9      110.33      106.99      1.62 o 
   2   0   9       65.42       67.89      1.01 o 
   3   0   9        2.04        0.48      0.17 o 
   4   0   9      173.60      158.23      2.73 o 
   5   0   9      420.14      408.41      7.73 o 
   6   0   9        0.03        0.38      0.41 o 
   7   0   9       51.95       56.85      2.16 o 
  -9   1   9        0.09        0.61      0.68 o 
  -8   1   9       47.21       50.32      1.71 o 
  -7   1   9        3.30        3.00      0.35 o 
  -6   1   9      207.27      210.83      3.43 o 
  -5   1   9       23.30       18.89      0.42 o 
  -4   1   9       15.95       16.32      0.93 o 
  -3   1   9       24.63       25.45      0.49 o 
  -2   1   9        5.27        5.23      0.46 o 
  -1   1   9      627.58      671.53      9.95 o 
   0   1   9       93.42      100.85      1.34 o 
   1   1   9      205.13      206.53      3.07 o 
   2   1   9        8.07        6.21      0.21 o 
   3   1   9      245.97      238.60      3.73 o 
   4   1   9       85.81       87.02      1.85 o 
   5   1   9       30.59       29.91      0.99 o 
   6   1   9       31.12       24.30      2.01 o 
   7   1   9       11.93       12.83      1.33 o 
  -9   2   9      182.69      198.21     14.58 o 
  -8   2   9       51.79       54.30      1.81 o 
  -7   2   9        9.01        9.05      0.55 o 
  -6   2   9      181.95      190.98      3.57 o 
  -5   2   9      152.95      155.95      2.32 o 
  -4   2   9        3.66        1.96      0.18 o 
  -3   2   9      142.24      132.23      1.93 o 
  -2   2   9       13.32       13.05      0.27 o 
  -1   2   9       72.97       65.12      0.97 o 
   0   2   9       26.42       30.11      0.51 o 
   1   2   9      108.10      106.86      1.53 o 
   2   2   9      135.92      136.05      3.62 o 
   3   2   9       18.04       16.81      0.64 o 
   4   2   9      306.05      303.43      7.14 o 
   5   2   9      145.16      139.87      3.53 o 
   6   2   9        1.55        1.35      0.84 o 
   7   2   9       14.98       17.45      1.42 o 
  -9   3   9        0.19        1.20      0.69 o 
  -8   3   9        7.05        6.65      0.62 o 
  -7   3   9       46.36       49.29      2.27 o 
  -6   3   9      149.38      156.54      3.41 o 
  -5   3   9       74.74       70.13      1.29 o 
  -4   3   9      312.35      318.96      4.65 o 
  -3   3   9       82.23       81.48      1.29 o 
  -2   3   9       95.52       98.50      1.44 o 
  -1   3   9       41.20       31.18      0.62 o 
   0   3   9      260.73      264.04      5.82 o 
   1   3   9       59.37       66.20      1.30 o 
   2   3   9       10.20        9.39      0.28 o 
   3   3   9       18.59       16.43      0.50 o 
   4   3   9       19.01       18.09      0.65 o 
   5   3   9       26.53       24.32      1.10 o 
   6   3   9       64.42       73.64      2.97 o 
  -9   4   9        7.37        8.78      2.93 o 
  -8   4   9       83.11       86.27      3.35 o 
  -7   4   9        2.43        2.79      0.49 o 
  -6   4   9       13.16       12.34      0.65 o 
  -5   4   9       13.71       10.34      0.53 o 
  -4   4   9      127.12      118.45      1.99 o 
  -3   4   9      144.34      135.03      2.05 o 
  -2   4   9      148.93      136.84      2.46 o 
  -1   4   9        0.57        3.06      0.59 o 
   0   4   9       36.65       31.04      0.81 o 
   1   4   9       13.88       11.19      0.52 o 
   2   4   9       69.80       65.83      1.86 o 
   3   4   9        6.38        6.53      1.16 o 
   4   4   9      106.08      108.17      3.34 o 
   5   4   9       17.74       18.40      1.66 o 
   6   4   9        3.51        4.04      0.87 o 
  -8   5   9       30.26       29.17      3.86 o 
  -7   5   9       20.15       23.83      0.83 o 
  -6   5   9       67.51       64.83      1.57 o 
  -5   5   9       26.10       22.60      0.99 o 
  -4   5   9      216.27      205.80      3.96 o 
  -3   5   9        8.90        8.44      0.30 o 
  -2   5   9       70.92       73.60      1.60 o 
  -1   5   9      137.60      122.48      3.29 o 
   0   5   9      101.47      101.25      2.24 o 
   1   5   9       70.42       70.04      1.71 o 
   2   5   9        0.63        0.99      0.44 o 
   3   5   9      368.79      378.06      9.36 o 
   4   5   9       70.94       72.74      2.66 o 
   5   5   9       11.32        9.24      0.99 o 
  -8   6   9       55.46       56.30      4.59 o 
  -7   6   9        8.28        7.60      1.89 o 
  -6   6   9       29.08       23.21      1.35 o 
  -5   6   9        0.19       -0.12      0.64 o 
  -4   6   9       25.09       19.04      1.71 o 
  -3   6   9      197.78      206.89      5.45 o 
  -2   6   9       64.70       48.61      2.65 o 
  -1   6   9        0.32       -0.34      0.34 o 
   0   6   9        7.02        6.80      0.51 o 
   1   6   9      227.39      233.01      5.48 o 
   2   6   9       49.14       50.46      2.38 o 
   3   6   9      111.51      121.32      4.44 o 
   4   6   9        2.27        4.92      2.38 o 
  -7   7   9        7.15        4.82      0.81 o 
  -6   7   9       13.40       11.14      1.49 o 
  -5   7   9        5.58        5.16      1.41 o 
  -4   7   9       29.45       32.62      1.62 o 
  -3   7   9       92.40       83.77      2.51 o 
  -2   7   9        9.35        9.50      0.71 o 
  -1   7   9        1.88        1.43      0.41 o 
   0   7   9        0.01       -0.05      0.38 o 
   1   7   9       42.10       39.78      1.46 o 
   2   7   9       41.40       38.45      1.56 o 
   3   7   9       80.10       88.08      4.57 o 
  -6   8   9       40.60       41.41      2.12 o 
  -5   8   9        0.17        0.31      0.97 o 
  -4   8   9      268.33      231.26     11.05 o 
  -3   8   9      403.74      416.37     14.75 o 
  -2   8   9       39.54       48.50      2.25 o 
  -1   8   9        7.96        2.78      0.69 o 
   0   8   9       12.20       11.22      1.13 o 
   1   8   9        4.69        2.94      0.69 o 
  -3   9   9       15.98       16.84      1.66 o 
   1  -9  10        4.74        3.69      0.94 o 
   2  -9  10      164.30      196.27     11.23 o 
  -2  -8  10        5.20        4.99      0.71 o 
  -1  -8  10        6.10        4.77      0.63 o 
   0  -8  10        0.07       -0.19      0.51 o 
   1  -8  10       81.84       75.90      3.59 o 
   2  -8  10        0.08        0.29      0.86 o 
   3  -8  10       76.22       80.21      4.00 o 
   4  -8  10       15.75       19.83      1.51 o 
   5  -8  10      104.89      108.26      4.76 o 
  -4  -7  10       18.23       18.49      1.49 o 
  -3  -7  10        1.96        0.05      0.50 o 
  -2  -7  10        0.04        0.23      0.50 o 
  -1  -7  10        1.12        0.84      0.48 o 
   0  -7  10        4.45        2.59      0.58 o 
   1  -7  10       19.01       15.79      0.75 o 
   2  -7  10        1.96        2.00      0.67 o 
   3  -7  10        0.24       -0.21      0.61 o 
   4  -7  10        0.48        0.48      0.54 o 
   5  -7  10       28.96       31.91      1.58 o 
   6  -7  10        0.28        0.78      0.75 o 
  -5  -6  10       83.14       99.25      4.06 o 
  -4  -6  10       34.23       37.19      1.58 o 
  -3  -6  10       29.37       27.77      1.08 o 
  -2  -6  10       98.80       95.89      2.48 o 
  -1  -6  10      372.80      404.76     10.13 o 
   0  -6  10       93.07       91.98      2.28 o 
   1  -6  10      256.10      234.43      5.47 o 
   2  -6  10        8.89        5.49      0.44 o 
   3  -6  10      321.19      339.86     10.13 o 
   4  -6  10       25.32       19.68      1.25 o 
   5  -6  10      255.70      237.38      7.43 o 
   6  -6  10      124.04      127.67      8.52 o 
   7  -6  10      113.19      112.62      3.49 o 
  -6  -5  10       27.14       27.67      1.58 o 
  -5  -5  10       53.77       56.01      1.86 o 
  -4  -5  10       28.80       36.15      1.29 o 
  -3  -5  10       36.28       35.49      1.06 o 
  -2  -5  10        5.87        2.40      0.60 o 
  -1  -5  10      276.06      276.51      5.67 o 
   0  -5  10       17.48       17.70      0.54 o 
   1  -5  10      344.91      348.37      6.99 o 
   2  -5  10       81.58       78.90      5.03 o 
   3  -5  10       70.90       75.22      2.07 o 
   4  -5  10       39.90       37.32      1.40 o 
   5  -5  10       43.56       51.82      2.44 o 
   6  -5  10        0.14        0.27      0.82 o 
   7  -5  10      149.89      149.84      4.62 o 
  -6  -4  10       10.79       12.59      0.87 o 
  -5  -4  10        7.15        5.91      1.22 o 
  -4  -4  10        0.13       -0.37      0.37 o 
  -3  -4  10      466.82      466.42     10.20 o 
  -2  -4  10      133.73      118.74      3.31 o 
  -1  -4  10        5.48        3.86      0.33 o 
   0  -4  10      281.97      241.79      4.28 o 
   1  -4  10      316.02      294.98      5.15 o 
   2  -4  10       40.82       44.49      1.00 o 
   3  -4  10      259.17      234.78      4.58 o 
   4  -4  10       99.39      101.80      3.07 o 
   5  -4  10       13.09       16.60      0.59 o 
   6  -4  10       26.98       26.82      0.94 o 
   7  -4  10        9.31        9.38      0.66 o 
  -7  -3  10        1.85        1.75      0.45 o 
  -6  -3  10       30.76       37.04      1.16 o 
  -5  -3  10      118.80      116.46      2.65 o 
  -4  -3  10       85.33       71.05      1.45 o 
  -3  -3  10      522.90      494.10      8.53 o 
  -2  -3  10      188.75      176.44      3.95 o 
  -1  -3  10       32.67       24.44      0.68 o 
   0  -3  10      295.77      283.40      4.78 o 
   1  -3  10       22.95       24.02      0.63 o 
   2  -3  10      282.37      262.15      4.20 o 
   3  -3  10       74.54       78.46      1.36 o 
   4  -3  10      273.40      242.99      4.23 o 
   5  -3  10       37.23       27.94      0.80 o 
   6  -3  10       71.02       72.97      1.90 o 
   7  -3  10        0.54        1.03      0.80 o 
  -8  -2  10        0.45        1.24      0.61 o 
  -7  -2  10       16.37       19.79      0.85 o 
  -6  -2  10        0.03        0.37      0.42 o 
  -5  -2  10      152.57      142.54      3.22 o 
  -4  -2  10       40.65       41.85      0.99 o 
  -3  -2  10        4.15        4.22      0.20 o 
  -2  -2  10      163.52      155.07      2.37 o 
  -1  -2  10      216.87      213.60      4.27 o 
   0  -2  10       31.44       26.00      0.94 o 
   1  -2  10        0.05        0.23      0.10 o 
   2  -2  10        3.34        3.21      0.16 o 
   3  -2  10      131.33      138.79      2.19 o 
   4  -2  10        0.68        0.39      0.46 o 
   5  -2  10       10.60        7.38      0.42 o 
   6  -2  10       22.81       14.96      0.66 o 
   7  -2  10       19.22       21.00      1.00 o 
  -8  -1  10        0.08        0.35      0.46 o 
  -7  -1  10        0.01        0.52      0.40 o 
  -6  -1  10        0.00       -0.26      0.32 o 
  -5  -1  10      356.69      351.80      5.98 o 
  -4  -1  10       39.77       34.37      0.68 o 
  -3  -1  10        2.23        2.85      0.17 o 
  -2  -1  10        0.01        0.19      0.12 o 
  -1  -1  10      371.37      381.15      7.82 o 
   0  -1  10       75.51       85.69      1.52 o 
   1  -1  10       45.07       48.04      0.73 o 
   2  -1  10        7.76        4.76      0.22 o 
   3  -1  10      251.41      258.44      4.71 o 
   4  -1  10       76.38       68.86      2.66 o 
   5  -1  10       68.11       73.96      1.98 o 
   6  -1  10        1.36        0.20      0.43 o 
   7  -1  10       13.44       15.69      0.92 o 
  -8   0  10       24.29       22.51      1.04 o 
  -7   0  10        2.05        1.26      0.33 o 
  -6   0  10       62.15       61.95      1.24 o 
  -5   0  10       17.55       15.90      0.41 o 
  -4   0  10      165.64      175.99      2.82 o 
  -3   0  10        0.76       -0.03      0.37 o 
  -2   0  10      282.96      302.01      4.39 o 
  -1   0  10        6.92        6.53      0.34 o 
   0   0  10        0.01        0.89      0.20 o 
   1   0  10       13.09        9.06      0.56 o 
   2   0  10        1.77        4.39      0.28 o 
   3   0  10       19.08       12.04      0.40 o 
   4   0  10       46.08       41.52      1.96 o 
   5   0  10      191.64      191.02      4.47 o 
   6   0  10        2.58        0.71      0.92 o 
   7   0  10       25.21       26.90      1.32 o 
  -8   1  10        9.50        8.53      0.82 o 
  -7   1  10      606.96      656.27     13.19 o 
  -6   1  10        2.56        4.63      0.43 o 
  -5   1  10      505.83      516.78      7.52 o 
  -4   1  10        2.76        2.50      0.33 o 
  -3   1  10       14.00       14.50      0.54 o 
  -2   1  10        5.29        7.06      0.24 o 
  -1   1  10      220.98      222.68      3.45 o 
   0   1  10        8.43       12.03      0.28 o 
   1   1  10      726.18      765.62     14.42 o 
   2   1  10       74.73       77.67      1.25 o 
   3   1  10      360.71      363.70      5.87 o 
   4   1  10      128.00      122.65      2.60 o 
   5   1  10        0.00        0.88      0.30 o 
   6   1  10        7.02        7.52      2.34 o 
   7   1  10       13.95       11.64      1.29 o 
  -8   2  10       51.52       50.49      1.82 o 
  -7   2  10       88.85       94.47      2.37 o 
  -6   2  10       81.76       83.66      1.76 o 
  -5   2  10      784.31      778.10     13.70 o 
  -4   2  10       47.65       40.91      0.75 o 
  -3   2  10     1248.56     1302.19     20.53 o 
  -2   2  10      167.47      165.47      2.20 o 
  -1   2  10      510.67      526.77      8.01 o 
   0   2  10      122.13      116.05      1.81 o 
   1   2  10      168.19      169.04      3.61 o 
   2   2  10       12.18        9.50      0.28 o 
   3   2  10        1.13        0.61      0.20 o 
   4   2  10       13.47       11.81      0.53 o 
   5   2  10       12.40       11.91      1.21 o 
   6   2  10        8.58        7.80      0.93 o 
  -8   3  10        7.11        5.79      1.08 o 
  -7   3  10       20.60       22.44      0.90 o 
  -6   3  10       72.76       80.10      2.09 o 
  -5   3  10       18.74       16.71      0.49 o 
  -4   3  10      155.35      142.78      2.44 o 
  -3   3  10        1.76        1.01      0.17 o 
  -2   3  10      163.70      159.76      2.59 o 
  -1   3  10      361.31      342.10      7.20 o 
   0   3  10        1.10        2.26      0.33 o 
   1   3  10      391.34      410.09      7.75 o 
   2   3  10       34.56       37.72      0.80 o 
   3   3  10        2.07        0.63      0.42 o 
   4   3  10      351.90      381.74      9.23 o 
   5   3  10        1.73        1.13      0.52 o 
   6   3  10        6.14        4.97      1.44 o 
  -8   4  10       71.47       70.49      5.07 o 
  -7   4  10        3.38        3.06      0.51 o 
  -6   4  10       26.63       30.65      1.09 o 
  -5   4  10       72.05       65.71      1.75 o 
  -4   4  10        0.59        0.66      0.25 o 
  -3   4  10       78.90       68.84      1.33 o 
  -2   4  10       34.14       39.60      0.86 o 
  -1   4  10       47.32       42.86      1.68 o 
   0   4  10      123.95      113.74      2.29 o 
   1   4  10       38.92       39.55      1.44 o 
   2   4  10       18.69       20.79      0.92 o 
   3   4  10       79.99       75.13      2.31 o 
   4   4  10       15.03       15.25      0.91 o 
   5   4  10       18.77       19.94      1.21 o 
  -8   5  10        5.51        4.48      0.97 o 
  -7   5  10       56.99       56.12      1.74 o 
  -6   5  10      191.89      185.76      4.31 o 
  -5   5  10        2.79        5.60      0.71 o 
  -4   5  10       25.81       18.51      0.75 o 
  -3   5  10      116.84       97.84      2.35 o 
  -2   5  10        0.91        5.64      0.48 o 
  -1   5  10       20.27       17.98      0.72 o 
   0   5  10      254.29      232.93      5.70 o 
   1   5  10        6.58        2.49      0.38 o 
   2   5  10       67.67       67.20      3.76 o 
   3   5  10       50.25       50.93      3.09 o 
   4   5  10       31.94       33.14      3.26 o 
  -7   6  10        0.07       -0.73      0.73 o 
  -6   6  10        2.40        2.59      0.65 o 
  -5   6  10        5.04        6.03      0.72 o 
  -4   6  10       63.29       55.03      4.36 o 
  -3   6  10       81.86       76.11      2.33 o 
  -2   6  10       85.68       79.09      2.15 o 
  -1   6  10       14.67       12.54      0.65 o 
   0   6  10        0.00        0.80      0.37 o 
   1   6  10       66.59       65.05      1.98 o 
   2   6  10       67.44       74.38      3.05 o 
   3   6  10       21.38       21.05      1.29 o 
  -7   7  10       40.32       31.11      1.64 o 
  -6   7  10       44.96       43.62      2.04 o 
  -5   7  10        1.33        3.07      0.78 o 
  -4   7  10        0.11        0.03      0.72 o 
  -3   7  10      228.28      221.28      6.33 o 
  -2   7  10       98.11       87.04      2.79 o 
  -1   7  10       29.49       31.04      1.20 o 
   0   7  10        1.90        2.56      0.56 o 
   1   7  10       31.23       28.22      1.13 o 
   2   7  10        0.24        0.83      0.53 o 
  -5   8  10        0.00       -0.13      0.88 o 
  -4   8  10      196.80      229.56     11.62 o 
  -3   8  10      316.11      281.43     10.68 o 
  -2   8  10        5.23        6.14      1.36 o 
  -1   8  10       71.39       69.98      6.74 o 
   0   8  10      118.41      131.07      6.05 o 
  -1  -8  11        2.13        1.07      0.55 o 
   0  -8  11       31.34       35.76      1.91 o 
   1  -8  11        0.10       -0.09      0.83 o 
   2  -8  11        1.14        0.45      1.03 o 
   3  -8  11       22.81       24.41      1.65 o 
   4  -8  11        9.83       10.78      1.30 o 
  -3  -7  11        2.91        3.25      0.58 o 
  -2  -7  11       40.02       45.05      1.74 o 
  -1  -7  11        9.26        8.30      0.78 o 
   0  -7  11       32.57       21.89      1.10 o 
   1  -7  11        0.25        1.35      0.45 o 
   2  -7  11       48.96       45.34      2.13 o 
   3  -7  11       75.30       68.05      3.43 o 
   4  -7  11       18.21       14.52      1.40 o 
   5  -7  11        1.75        1.47      0.61 o 
  -4  -6  11        0.14        0.46      0.62 o 
  -3  -6  11       14.33       14.09      0.84 o 
  -2  -6  11        0.62        0.11      0.42 o 
  -1  -6  11        7.58       11.66      0.74 o 
   0  -6  11       40.07       38.19      1.22 o 
   1  -6  11       52.53       50.46      1.38 o 
   2  -6  11      155.98      147.98      3.89 o 
   3  -6  11      143.87      140.87      5.46 o 
   4  -6  11      333.51      351.48     10.27 o 
   5  -6  11      217.62      231.92      7.31 o 
   6  -6  11        0.17       -0.21      0.71 o 
  -5  -5  11        3.66        4.66      0.74 o 
  -4  -5  11       10.14        9.45      1.61 o 
  -3  -5  11       18.73       13.90      0.69 o 
  -2  -5  11        0.16        0.12      0.59 o 
  -1  -5  11      163.52      158.57      3.67 o 
   0  -5  11      123.85      116.26      2.56 o 
   1  -5  11      166.12      151.41      3.85 o 
   2  -5  11      315.48      320.97      5.99 o 
   3  -5  11       61.72       55.59      1.64 o 
   4  -5  11       50.63       51.83      1.49 o 
   5  -5  11       77.56       66.81      4.07 o 
   6  -5  11        8.25        6.72      0.70 o 
   7  -5  11       20.83       18.20      2.18 o 
  -6  -4  11        1.39        2.18      0.67 o 
  -5  -4  11      114.12      124.99      3.21 o 
  -4  -4  11        7.61        7.15      0.54 o 
  -3  -4  11       24.32       18.73      0.83 o 
  -2  -4  11        6.28        4.29      0.39 o 
  -1  -4  11       38.78       39.94      1.12 o 
   0  -4  11       74.41       55.33      1.12 o 
   1  -4  11      467.82      424.52      8.21 o 
   2  -4  11        3.16        1.45      0.28 o 
   3  -4  11      212.16      194.41      3.91 o 
   4  -4  11       72.52       62.95      3.11 o 
   5  -4  11       28.10       25.63      2.56 o 
   6  -4  11       30.45       28.99      1.29 o 
   7  -4  11        0.10        0.73      0.58 o 
  -7  -3  11        1.07        1.45      0.96 o 
  -6  -3  11        1.66        1.32      0.56 o 
  -5  -3  11        2.35        3.21      0.40 o 
  -4  -3  11       29.87       25.62      1.90 o 
  -3  -3  11      171.15      139.06      3.56 o 
  -2  -3  11        0.45        0.28      0.28 o 
  -1  -3  11      236.44      221.49      4.17 o 
   0  -3  11       59.30       64.09      1.24 o 
   1  -3  11       81.35       84.82      1.76 o 
   2  -3  11      162.31      160.04      4.52 o 
   3  -3  11        6.05        4.54      0.41 o 
   4  -3  11       71.76       61.27      1.39 o 
   5  -3  11      145.22      142.80      3.19 o 
   6  -3  11       14.85       12.22      0.64 o 
   7  -3  11      115.10      128.09      3.82 o 
  -7  -2  11        3.49        2.33      0.48 o 
  -6  -2  11      132.81      140.43      3.65 o 
  -5  -2  11       17.56       14.72      0.69 o 
  -4  -2  11      765.64      751.77     14.85 o 
  -3  -2  11      486.52      467.82      7.69 o 
  -2  -2  11      223.65      250.62      4.05 o 
  -1  -2  11      165.40      166.48      3.49 o 
   0  -2  11       86.07      101.54      1.94 o 
   1  -2  11      275.32      288.70      5.42 o 
   2  -2  11      128.41      129.47      1.98 o 
   3  -2  11       63.93       60.34      1.39 o 
   4  -2  11      126.21      113.05      2.07 o 
   5  -2  11        2.00        1.64      0.37 o 
   6  -2  11        6.74        7.61      0.53 o 
   7  -2  11       49.89       61.17      3.28 o 
  -8  -1  11        4.52        3.30      0.61 o 
  -7  -1  11       38.56       32.80      1.20 o 
  -6  -1  11      100.86      111.55      2.49 o 
  -5  -1  11        3.44        2.38      0.38 o 
  -4  -1  11       18.07       18.19      0.48 o 
  -3  -1  11       83.15       72.22      1.22 o 
  -2  -1  11       73.78       70.09      1.21 o 
  -1  -1  11       42.03       45.94      1.06 o 
   0  -1  11       64.80       67.94      1.26 o 
   1  -1  11       43.59       41.11      0.67 o 
   2  -1  11       70.11       69.04      1.11 o 
   3  -1  11        0.02        0.24      0.21 o 
   4  -1  11        0.22        0.20      0.21 o 
   5  -1  11       38.02       46.96      1.24 o 
   6  -1  11        0.00        0.49      0.46 o 
   7  -1  11        1.25        1.93      0.55 o 
  -8   0  11        0.18        0.70      0.56 o 
  -7   0  11        5.49        5.06      0.59 o 
  -6   0  11       11.38       11.05      0.49 o 
  -5   0  11      121.24      118.05      2.32 o 
  -4   0  11      166.25      171.43      3.17 o 
  -3   0  11       12.96       19.26      0.46 o 
  -2   0  11      263.11      285.25      5.25 o 
  -1   0  11       10.13       13.31      1.11 o 
   0   0  11      174.89      165.01      2.28 o 
   1   0  11       18.98       18.49      0.57 o 
   2   0  11      257.44      240.09      3.86 o 
   3   0  11      356.36      350.80      6.41 o 
   4   0  11        1.24        1.52      0.33 o 
   5   0  11       48.24       40.65      2.04 o 
   6   0  11        0.11        0.55      0.45 o 
   7   0  11        0.78       -0.55      0.68 o 
  -8   1  11       40.90       46.68      1.79 o 
  -7   1  11       25.74       22.60      0.81 o 
  -6   1  11      696.67      739.16     12.84 o 
  -5   1  11      242.56      251.17      4.09 o 
  -4   1  11       73.30       73.04      1.44 o 
  -3   1  11     1307.90     1348.02     24.28 o 
  -2   1  11       95.44       86.60      1.38 o 
  -1   1  11      414.51      409.48      5.58 o 
   0   1  11        2.28        2.88      0.25 o 
   1   1  11      876.43      915.67     18.10 o 
   2   1  11       81.92       86.26      1.51 o 
   3   1  11       29.81       29.07      0.70 o 
   4   1  11      500.17      523.21     11.82 o 
   5   1  11       44.50       41.15      1.30 o 
   6   1  11        2.97        3.20      0.87 o 
  -8   2  11        3.77        3.22      1.22 o 
  -7   2  11      608.15      656.79     15.48 o 
  -6   2  11       48.10       46.87      1.17 o 
  -5   2  11      145.54      152.02      2.77 o 
  -4   2  11        1.08        1.32      0.24 o 
  -3   2  11       54.96       36.44      0.84 o 
  -2   2  11      172.85      188.10      2.81 o 
  -1   2  11      249.74      226.74      3.05 o 
   0   2  11       14.76       10.53      0.38 o 
   1   2  11      341.39      333.27      7.15 o 
   2   2  11       17.54       20.64      0.50 o 
   3   2  11      471.55      487.90      9.43 o 
   4   2  11      334.00      330.10     10.77 o 
   5   2  11       75.43       80.73      3.54 o 
   6   2  11       50.92       61.39      3.27 o 
  -8   3  11       13.47       15.80      1.80 o 
  -7   3  11      127.17      140.39      3.61 o 
  -6   3  11       53.67       50.83      1.44 o 
  -5   3  11        0.00        0.67      0.60 o 
  -4   3  11       22.16       19.82      0.62 o 
  -3   3  11       12.17        9.86      0.55 o 
  -2   3  11      178.05      184.91      2.59 o 
  -1   3  11       66.18       62.26      1.25 o 
   0   3  11       94.45       85.88      2.54 o 
   1   3  11        5.22        4.06      0.47 o 
   2   3  11      185.29      184.02      4.33 o 
   3   3  11       58.04       60.95      2.67 o 
   4   3  11        1.13        1.63      0.49 o 
   5   3  11       26.40       26.99      1.95 o 
  -8   4  11       52.71       52.30      2.47 o 
  -7   4  11      196.01      184.12      5.52 o 
  -6   4  11        1.57        1.34      0.39 o 
  -5   4  11       34.88       30.22      0.88 o 
  -4   4  11       11.15        9.35      0.85 o 
  -3   4  11       14.37        9.61      0.40 o 
  -2   4  11       10.78       10.11      0.44 o 
  -1   4  11       11.31        6.48      0.78 o 
   0   4  11       96.49       91.97      4.36 o 
   1   4  11       56.24       52.38      1.28 o 
   2   4  11        7.63        8.64      0.99 o 
   3   4  11      242.69      239.59      7.57 o 
   4   4  11       46.64       47.81      1.95 o 
   5   4  11       34.03       32.00      1.70 o 
  -8   5  11       20.83       12.57      1.17 o 
  -7   5  11       31.91       32.94      1.48 o 
  -6   5  11       26.92       24.13      1.23 o 
  -5   5  11      169.73      165.33      5.11 o 
  -4   5  11        9.17        3.42      0.43 o 
  -3   5  11       14.47        9.76      0.63 o 
  -2   5  11      259.77      218.37      5.35 o 
  -1   5  11       22.86       15.13      0.74 o 
   0   5  11      171.50      151.48      4.03 o 
   1   5  11        1.67        1.47      0.38 o 
   2   5  11       61.77       59.40      2.02 o 
   3   5  11        1.17        1.30      0.90 o 
   4   5  11       63.38       66.25      2.75 o 
  -7   6  11       14.50       13.50      1.11 o 
  -6   6  11       18.40       19.32      1.07 o 
  -5   6  11        6.87        7.49      0.78 o 
  -4   6  11        0.02       -0.49      0.49 o 
  -3   6  11        9.02        8.83      0.74 o 
  -2   6  11       18.94       17.90      0.99 o 
  -1   6  11        0.60        1.14      0.76 o 
   0   6  11       45.30       42.34      2.42 o 
   1   6  11        1.23        1.04      0.55 o 
   2   6  11       47.40       48.35      1.77 o 
   3   6  11       11.15        8.41      0.98 o 
  -6   7  11       11.30        8.97      0.91 o 
  -5   7  11       19.47       19.28      1.20 o 
  -4   7  11        0.08        0.51      1.03 o 
  -3   7  11        0.07        0.50      1.47 o 
  -2   7  11       93.36       79.07      3.27 o 
  -1   7  11       16.36       11.84      0.92 o 
   0   7  11       11.43       11.13      1.69 o 
   1   7  11        5.30        7.08      0.74 o 
  -4   8  11      134.16      135.38      6.91 o 
  -3   8  11       20.18       18.35      1.96 o 
  -2   8  11       97.43      115.40      5.50 o 
  -1   8  11       11.38        8.12      0.89 o 
  -1  -8  12        9.66       12.16      1.00 o 
   0  -8  12      152.55      164.18      9.10 o 
   1  -8  12       57.13       71.58      5.64 o 
   2  -8  12       24.97       16.55      1.32 o 
   3  -8  12       80.33       88.49      5.13 o 
  -3  -7  12        6.54        7.19      0.77 o 
  -2  -7  12        2.27        2.77      0.62 o 
  -1  -7  12        4.04        5.97      0.75 o 
   0  -7  12        9.12        4.88      0.90 o 
   1  -7  12       26.61       28.87      1.71 o 
   2  -7  12        2.16        2.39      0.56 o 
   3  -7  12        0.49        1.09      0.61 o 
   4  -7  12        2.12        2.08      0.94 o 
   5  -7  12        0.49        0.37      0.67 o 
  -4  -6  12        6.89        7.36      0.75 o 
  -3  -6  12       39.63       40.92      1.75 o 
  -2  -6  12       10.10       14.56      0.87 o 
  -1  -6  12       29.07       28.11      1.70 o 
   0  -6  12        0.05        0.48      0.62 o 
   1  -6  12        4.28        2.44      0.43 o 
   2  -6  12       12.05        9.96      0.69 o 
   3  -6  12       18.24       18.20      0.98 o 
   4  -6  12       15.28       15.97      0.92 o 
   5  -6  12       24.19       25.04      3.42 o 
   6  -6  12       29.37       34.31      1.57 o 
  -5  -5  12       12.60       14.75      0.95 o 
  -4  -5  12        7.35        3.99      0.99 o 
  -3  -5  12       22.30       17.73      1.06 o 
  -2  -5  12       13.97       13.02      1.69 o 
  -1  -5  12       77.54       74.39      3.02 o 
   0  -5  12        9.92        6.79      0.41 o 
   1  -5  12       52.56       60.60      1.47 o 
   2  -5  12        2.34        2.67      0.32 o 
   3  -5  12       63.66       61.51      2.10 o 
   4  -5  12        0.05        0.53      0.50 o 
   5  -5  12        4.66        5.53      0.56 o 
   6  -5  12        7.03        7.80      0.77 o 
  -6  -4  12       54.99       62.01      2.41 o 
  -5  -4  12        5.22        6.30      0.68 o 
  -4  -4  12        0.48        0.48      0.53 o 
  -3  -4  12        0.21        0.31      0.99 o 
  -2  -4  12      136.32      130.65      3.39 o 
  -1  -4  12       79.86       76.40      1.89 o 
   0  -4  12        0.06        1.27      0.26 o 
   1  -4  12      775.57      759.30     14.75 o 
   2  -4  12       18.46       13.00      0.49 o 
   3  -4  12       97.72      108.05      2.61 o 
   4  -4  12        7.37        3.28      0.74 o 
   5  -4  12        6.72        7.66      0.73 o 
   6  -4  12       10.33       10.81      0.70 o 
  -7  -3  12       35.64       38.64      1.72 o 
  -6  -3  12        5.22        2.84      0.59 o 
  -5  -3  12        1.17        2.42      0.65 o 
  -4  -3  12        3.62        3.11      0.39 o 
  -3  -3  12      155.52      131.97      3.26 o 
  -2  -3  12      183.13      170.06      3.14 o 
  -1  -3  12        4.70        4.48      0.35 o 
   0  -3  12      100.14       75.96      1.53 o 
   1  -3  12       98.71       90.35      1.92 o 
   2  -3  12        2.66        1.91      0.28 o 
   3  -3  12       68.03       60.44      1.40 o 
   4  -3  12       44.82       39.41      1.07 o 
   5  -3  12        2.02        0.92      0.38 o 
   6  -3  12        0.21       -0.41      0.49 o 
   7  -3  12       18.01       16.80      0.98 o 
  -7  -2  12       16.24       12.63      0.75 o 
  -6  -2  12       81.91       80.62      3.57 o 
  -5  -2  12      125.83      124.81      2.80 o 
  -4  -2  12       59.25       61.70      1.51 o 
  -3  -2  12       12.77       13.89      1.59 o 
  -2  -2  12      385.71      364.68      6.54 o 
  -1  -2  12      652.61      600.88     12.89 o 
   0  -2  12        5.15        6.54      0.37 o 
   1  -2  12      380.73      366.54      7.03 o 
   2  -2  12      466.65      432.34      6.58 o 
   3  -2  12      231.81      229.90      4.25 o 
   4  -2  12       12.52       16.12      1.62 o 
   5  -2  12        7.90        6.53      0.48 o 
   6  -2  12        3.50        2.42      0.84 o 
   7  -2  12       75.51       85.80      3.03 o 
  -7  -1  12        2.52        2.86      0.47 o 
  -6  -1  12       21.91       24.79      0.86 o 
  -5  -1  12       34.39       29.93      0.88 o 
  -4  -1  12      147.07      143.24      2.40 o 
  -3  -1  12       15.58       15.58      0.47 o 
  -2  -1  12       51.08       47.14      0.97 o 
  -1  -1  12       22.54       24.09      0.68 o 
   0  -1  12       34.08       38.66      0.79 o 
   1  -1  12      223.68      218.16      3.47 o 
   2  -1  12        2.11        2.16      0.27 o 
   3  -1  12      127.19      107.78      2.22 o 
   4  -1  12      120.43      109.20      2.16 o 
   5  -1  12       45.09       48.20      1.27 o 
   6  -1  12       24.96       24.05      1.09 o 
   7  -1  12        0.02       -0.07      1.32 o 
  -8   0  12       37.67       34.54      1.41 o 
  -7   0  12       15.76       13.51      0.79 o 
  -6   0  12       22.55       23.70      0.72 o 
  -5   0  12       23.34       22.49      0.83 o 
  -4   0  12       94.37       90.98      2.23 o 
  -3   0  12      294.53      304.79      5.38 o 
  -2   0  12       94.45      100.86      1.82 o 
  -1   0  12       51.40       45.70      0.85 o 
   0   0  12        0.83        1.50      0.17 o 
   1   0  12        0.55        0.30      0.15 o 
   2   0  12       77.88       81.30      1.42 o 
   3   0  12        1.02        0.57      0.24 o 
   4   0  12        0.06        0.06      0.41 o 
   5   0  12        9.08        6.61      0.58 o 
   6   0  12        0.13        0.34      0.39 o 
  -8   1  12        2.78        1.87      0.59 o 
  -7   1  12      225.83      236.89      5.79 o 
  -6   1  12      294.20      312.61      5.92 o 
  -5   1  12      596.71      594.32     10.39 o 
  -4   1  12        4.92        4.46      0.35 o 
  -3   1  12     1117.70     1153.86     22.59 o 
  -2   1  12       70.34       72.87      1.22 o 
  -1   1  12     1093.41     1079.13     16.23 o 
   0   1  12       13.10       12.32      0.33 o 
   1   1  12     1220.09     1289.19     26.87 o 
   2   1  12      112.49      124.85      2.36 o 
   3   1  12      743.07      784.81     16.11 o 
   4   1  12       99.22       98.14      2.67 o 
   5   1  12       81.65       79.42      3.06 o 
   6   1  12       50.90       52.96      2.80 o 
  -8   2  12        0.89        1.57      0.82 o 
  -7   2  12       29.09       28.60      1.37 o 
  -6   2  12        0.92        1.17      0.38 o 
  -5   2  12        0.03       -0.21      0.74 o 
  -4   2  12       33.58       35.27      1.36 o 
  -3   2  12       49.31       46.17      0.84 o 
  -2   2  12      191.18      187.34      3.08 o 
  -1   2  12      282.84      270.11      4.05 o 
   0   2  12      153.91      153.16      2.89 o 
   1   2  12      145.52      147.75      2.61 o 
   2   2  12      166.92      151.68      4.48 o 
   3   2  12       14.74       18.29      0.70 o 
   4   2  12       85.69       89.17      6.42 o 
   5   2  12      105.89      105.78      4.97 o 
   6   2  12       49.69       45.14      2.70 o 
  -8   3  12       47.83       45.84      1.75 o 
  -7   3  12        0.48        0.11      0.64 o 
  -6   3  12       71.74       75.22      2.03 o 
  -5   3  12        4.87        4.47      0.35 o 
  -4   3  12      102.76       97.22      1.91 o 
  -3   3  12        3.26        3.27      0.26 o 
  -2   3  12        8.89        9.35      0.38 o 
  -1   3  12       11.02       12.04      0.44 o 
   0   3  12      480.99      477.30      8.63 o 
   1   3  12       71.59       71.13      2.28 o 
   2   3  12      227.73      227.00      5.59 o 
   3   3  12       74.36       77.43      2.49 o 
   4   3  12        6.24        4.89      0.77 o 
   5   3  12        7.07        9.00      0.91 o 
  -8   4  12        7.65        6.80      1.40 o 
  -7   4  12       32.70       27.01      1.62 o 
  -6   4  12       17.32       15.00      0.88 o 
  -5   4  12        2.94        1.48      0.61 o 
  -4   4  12      127.44      117.77      2.58 o 
  -3   4  12        0.18       -0.22      0.34 o 
  -2   4  12       57.94       49.33      1.21 o 
  -1   4  12      146.54      128.08      3.44 o 
   0   4  12       54.40       49.33      2.17 o 
   1   4  12       28.94       21.76      1.05 o 
   2   4  12        0.09        0.28      0.52 o 
   3   4  12        8.60        7.71      0.76 o 
   4   4  12       25.61       27.42      1.47 o 
  -7   5  12       36.60       38.27      1.89 o 
  -6   5  12       28.62       21.98      1.29 o 
  -5   5  12       44.82       42.02      2.50 o 
  -4   5  12       30.38       27.90      0.98 o 
  -3   5  12       36.29       37.62      1.18 o 
  -2   5  12        3.36        3.41      0.40 o 
  -1   5  12        1.05        1.04      0.32 o 
   0   5  12       21.38       26.18      0.98 o 
   1   5  12        8.60        7.18      0.66 o 
   2   5  12       26.51       20.74      0.91 o 
   3   5  12      178.18      194.94      6.25 o 
  -7   6  12        4.51        5.41      2.28 o 
  -6   6  12       10.94        8.37      1.54 o 
  -5   6  12        0.01        0.04      0.57 o 
  -4   6  12       24.53       25.43      0.97 o 
  -3   6  12       29.73       31.95      2.35 o 
  -2   6  12        0.52        0.96      0.59 o 
  -1   6  12       29.10       25.77      1.11 o 
   0   6  12       14.33       15.14      0.86 o 
   1   6  12        3.04        2.88      0.57 o 
   2   6  12        2.86        2.93      1.12 o 
  -5   7  12       55.53       51.50      2.21 o 
  -4   7  12        2.70        1.17      0.64 o 
  -3   7  12      128.20      127.79      4.94 o 
  -2   7  12        6.74        6.70      0.80 o 
  -1   7  12       11.40       10.27      0.99 o 
   0   7  12       23.16       27.62      1.26 o 
   1   7  12       18.85       15.94      0.96 o 
  -2  -7  13        4.12        2.91      0.64 o 
  -1  -7  13        3.70        4.94      0.88 o 
   0  -7  13        8.52        7.92      0.90 o 
   1  -7  13       76.17       78.12      3.58 o 
   2  -7  13        1.72        0.30      0.69 o 
   3  -7  13       14.16       11.75      0.89 o 
   4  -7  13        1.09        1.47      1.18 o 
  -4  -6  13      135.03      178.08      6.42 o 
  -3  -6  13       15.92       16.73      1.03 o 
  -2  -6  13       40.26       39.81      2.00 o 
  -1  -6  13       24.93       28.67      1.34 o 
   0  -6  13       66.51       64.88      3.59 o 
   1  -6  13        6.82        8.84      0.54 o 
   2  -6  13        8.90        8.74      0.73 o 
   3  -6  13        2.77        4.98      0.75 o 
   4  -6  13       50.18       52.00      2.58 o 
   5  -6  13      102.86      112.76      7.94 o 
  -5  -5  13        0.45        0.25      0.58 o 
  -4  -5  13        1.05        1.49      0.59 o 
  -3  -5  13       33.14       37.78      2.36 o 
  -2  -5  13        5.26        5.40      1.21 o 
  -1  -5  13       22.29       14.35      2.43 o 
   0  -5  13        6.62        8.13      0.49 o 
   1  -5  13        5.35        5.81      0.96 o 
   2  -5  13       28.06       22.58      1.12 o 
   3  -5  13        9.56        7.78      0.66 o 
   4  -5  13       11.68       13.03      0.79 o 
   5  -5  13       18.03       13.20      0.79 o 
   6  -5  13       71.32       83.41      2.91 o 
  -5  -4  13        1.14        0.43      0.52 o 
  -4  -4  13       42.91       43.34      1.56 o 
  -3  -4  13       13.45       14.44      0.88 o 
  -2  -4  13       11.53       14.47      0.77 o 
  -1  -4  13        9.52        8.55      1.58 o 
   0  -4  13        4.85        5.51      0.37 o 
   1  -4  13        2.64        1.38      0.32 o 
   2  -4  13        6.89        5.10      0.33 o 
   3  -4  13      111.13      115.13      3.58 o 
   4  -4  13        4.09        8.42      1.53 o 
   5  -4  13       56.54       66.46      2.17 o 
   6  -4  13        0.37        1.24      0.57 o 
  -6  -3  13      131.76      133.47      5.20 o 
  -5  -3  13       68.25       66.84      2.53 o 
  -4  -3  13      382.89      349.75      9.78 o 
  -3  -3  13       22.50       21.58      1.01 o 
  -2  -3  13       26.13       18.63      0.54 o 
  -1  -3  13        4.67        4.28      0.38 o 
   0  -3  13        4.57        7.11      0.88 o 
   1  -3  13       94.21       95.21      2.33 o 
   2  -3  13      172.84      154.31      3.46 o 
   3  -3  13        2.12        1.55      0.31 o 
   4  -3  13       68.31       55.06      1.48 o 
   5  -3  13       16.20       12.88      1.25 o 
   6  -3  13        0.81        0.45      0.92 o 
  -7  -2  13       15.64       15.58      0.89 o 
  -6  -2  13       14.61       15.23      0.91 o 
  -5  -2  13       30.85       28.28      1.01 o 
  -4  -2  13       92.99       97.89      2.28 o 
  -3  -2  13       52.87       50.67      1.07 o 
  -2  -2  13      105.81       90.89      1.81 o 
  -1  -2  13       15.10       11.46      0.56 o 
   0  -2  13     1275.98     1268.93     24.11 o 
   1  -2  13      212.52      179.47      4.98 o 
   2  -2  13       55.42       53.00      2.13 o 
   3  -2  13        1.17        0.23      0.25 o 
   4  -2  13        2.80        1.57      0.71 o 
   5  -2  13        1.65        2.24      0.39 o 
   6  -2  13       14.13        9.55      0.76 o 
  -7  -1  13       52.74       53.88      2.03 o 
  -6  -1  13       16.46       16.73      0.78 o 
  -5  -1  13       62.64       60.76      1.93 o 
  -4  -1  13      329.09      315.73      7.23 o 
  -3  -1  13        0.00        0.26      0.24 o 
  -2  -1  13       68.63       67.43      1.41 o 
  -1  -1  13       38.90       38.06      1.15 o 
   0  -1  13       40.83       36.95      1.22 o 
   1  -1  13      153.33      154.22      2.61 o 
   2  -1  13        4.00        3.38      0.94 o 
   3  -1  13       58.04       50.67      1.18 o 
   4  -1  13       48.44       40.82      1.00 o 
   5  -1  13       12.90       12.39      1.98 o 
   6  -1  13       16.41       15.08      1.09 o 
  -7   0  13       88.14       95.52      2.85 o 
  -6   0  13      133.26      141.60      2.63 o 
  -5   0  13      628.65      685.82     19.77 o 
  -4   0  13       56.21       55.39      1.23 o 
  -3   0  13       11.62       10.52      0.41 o 
  -2   0  13      539.01      546.79      9.58 o 
  -1   0  13       55.84       49.45      1.01 o 
   0   0  13      572.94      596.35      9.10 o 
   1   0  13       67.62       63.44      1.13 o 
   2   0  13      116.80      118.33      2.40 o 
   3   0  13      421.71      436.21      8.62 o 
   4   0  13       13.78       11.95      1.22 o 
   5   0  13       23.89       23.05      1.80 o 
   6   0  13        8.79       13.22      1.33 o 
  -7   1  13      128.19      139.48      3.61 o 
  -6   1  13       30.07       38.18      1.22 o 
  -5   1  13      271.36      280.49      5.29 o 
  -4   1  13        5.14        5.78      1.02 o 
  -3   1  13      243.97      232.73      4.11 o 
  -2   1  13       38.67       39.51      0.88 o 
  -1   1  13     1354.98     1453.78     38.26 o 
   0   1  13        0.02        0.07      0.18 o 
   1   1  13      387.34      386.56      5.82 o 
   2   1  13       22.74       24.45      0.82 o 
   3   1  13      511.65      544.19     12.95 o 
   4   1  13       16.56       16.74      1.15 o 
   5   1  13      384.59      418.95     16.50 o 
  -8   2  13       15.41       16.87      2.00 o 
  -7   2  13       21.26       18.58      1.05 o 
  -6   2  13       76.00       82.39      3.05 o 
  -5   2  13       50.53       55.05      1.18 o 
  -4   2  13       14.01       15.45      0.53 o 
  -3   2  13      217.82      231.09      4.07 o 
  -2   2  13       15.74       16.92      0.59 o 
  -1   2  13        8.22        5.98      0.80 o 
   0   2  13        0.05        0.09      0.23 o 
   1   2  13       13.25       11.66      0.48 o 
   2   2  13       64.84       62.83      1.71 o 
   3   2  13       14.79       15.09      1.19 o 
   4   2  13        6.73        7.86      2.43 o 
   5   2  13        2.07        2.81      3.15 o 
  -7   3  13      167.78      165.26      6.25 o 
  -6   3  13       57.10       62.42      1.67 o 
  -5   3  13        0.15        0.53      0.34 o 
  -4   3  13       11.05       10.55      1.17 o 
  -3   3  13        0.01        0.73      0.34 o 
  -2   3  13       28.09       25.70      2.38 o 
  -1   3  13        0.18        0.55      0.55 o 
   0   3  13      146.57      140.85      5.96 o 
   1   3  13      100.29      114.23      2.58 o 
   2   3  13      102.52       99.77      2.26 o 
   3   3  13      286.93      295.28      8.04 o 
   4   3  13        2.30        1.98      0.69 o 
  -7   4  13        7.27        7.37      0.83 o 
  -6   4  13       10.66       10.20      0.88 o 
  -5   4  13       11.47       10.66      0.76 o 
  -4   4  13      129.27      140.10      2.89 o 
  -3   4  13      244.71      236.75      5.28 o 
  -2   4  13        4.07        6.74      0.38 o 
  -1   4  13       22.06       20.12      0.68 o 
   0   4  13        3.36        0.89      0.31 o 
   1   4  13       18.04       15.65      0.64 o 
   2   4  13      158.11      159.40      4.44 o 
   3   4  13       92.22       96.83      4.25 o 
   4   4  13       47.84       48.28      2.39 o 
  -7   5  13        0.75        1.66      0.71 o 
  -6   5  13        0.20       -0.63      0.63 o 
  -5   5  13        1.04        1.02      1.30 o 
  -4   5  13       12.09       11.06      0.66 o 
  -3   5  13       64.12       61.76      1.76 o 
  -2   5  13       91.95       82.11      2.41 o 
  -1   5  13       35.45       32.88      1.17 o 
   0   5  13       40.14       33.83      1.21 o 
   1   5  13       57.74       55.79      1.91 o 
   2   5  13        4.21        3.25      0.75 o 
   3   5  13        8.42        6.25      0.93 o 
  -6   6  13        7.07        3.29      0.82 o 
  -5   6  13        2.70        2.44      1.13 o 
  -4   6  13        2.83        1.64      1.10 o 
  -3   6  13       14.09       16.06      1.45 o 
  -2   6  13        2.70        4.27      0.79 o 
  -1   6  13       18.68       15.03      1.64 o 
   0   6  13        0.01        0.08      0.78 o 
   1   6  13        0.27        0.95      0.55 o 
  -4   7  13        8.05        5.73      0.75 o 
  -3   7  13        2.21        0.58      0.79 o 
  -2   7  13       10.87       10.55      1.72 o 
  -1   7  13       10.40        8.12      1.06 o 
   0   7  13        1.11        0.39      0.93 o 
  -1  -7  14       65.97       70.25      3.13 o 
   0  -7  14        0.27        0.41      0.94 o 
   1  -7  14        6.32        4.82      0.97 o 
   2  -7  14        6.21        7.96      1.29 o 
   3  -7  14       48.87       64.40      2.70 o 
  -3  -6  14       21.47       23.44      1.29 o 
  -2  -6  14       34.44       46.45      2.17 o 
  -1  -6  14       60.86       65.63      2.72 o 
   0  -6  14      101.01      133.90      5.35 o 
   1  -6  14        5.42        2.56      0.54 o 
   2  -6  14      169.09      203.27      8.47 o 
   3  -6  14       32.37       32.72      1.62 o 
   4  -6  14       54.73       64.35      2.97 o 
  -4  -5  14        0.10        0.96      0.67 o 
  -3  -5  14       57.93       67.75      3.05 o 
  -2  -5  14       23.72       25.90      1.92 o 
  -1  -5  14        0.82        0.53      0.54 o 
   0  -5  14       44.80       53.08      1.65 o 
   1  -5  14       11.40        8.68      0.50 o 
   2  -5  14        0.17       -0.18      0.59 o 
   3  -5  14       24.90       23.70      3.02 o 
   4  -5  14        0.01        0.38      0.59 o 
   5  -5  14        9.42        8.41      0.82 o 
  -5  -4  14        0.00       -0.29      0.76 o 
  -4  -4  14        5.19        5.12      0.90 o 
  -3  -4  14        1.58        2.29      0.58 o 
  -2  -4  14       19.96       19.72      2.01 o 
  -1  -4  14        1.86        2.79      0.42 o 
   0  -4  14       64.18       64.21      1.78 o 
   1  -4  14        0.85        0.47      0.50 o 
   2  -4  14        0.47        0.38      0.35 o 
   3  -4  14      162.76      178.73      5.49 o 
   4  -4  14        3.88        3.00      0.48 o 
   5  -4  14        0.00        0.22      0.49 o 
  -6  -3  14       82.46       77.29      3.17 o 
  -5  -3  14        2.42        2.33      0.61 o 
  -4  -3  14       71.46       80.94      2.60 o 
  -3  -3  14       10.78       11.91      0.88 o 
  -2  -3  14      128.87      119.16      2.50 o 
  -1  -3  14      255.98      238.99      5.67 o 
   0  -3  14      221.09      189.40      4.84 o 
   1  -3  14      233.76      216.74      6.35 o 
   2  -3  14       34.88       26.43      0.97 o 
   3  -3  14       63.16       66.18      2.18 o 
   4  -3  14       80.50       78.65      2.15 o 
   5  -3  14       35.70       38.88      1.34 o 
   6  -3  14        2.90        2.68      0.65 o 
  -6  -2  14       26.93       24.46      1.18 o 
  -5  -2  14        0.73        0.13      0.55 o 
  -4  -2  14       52.74       52.24      1.69 o 
  -3  -2  14      159.30      136.23      3.65 o 
  -2  -2  14        0.07        0.19      0.36 o 
  -1  -2  14       13.88       10.69      0.54 o 
   0  -2  14      372.23      366.17      8.83 o 
   1  -2  14        2.27        2.36      0.34 o 
   2  -2  14        1.06        0.65      0.35 o 
   3  -2  14      175.10      152.09      3.19 o 
   4  -2  14       78.24       87.90      3.96 o 
   5  -2  14      196.62      213.27      6.60 o 
   6  -2  14        0.06        0.98      1.12 o 
  -7  -1  14       16.87       20.05      1.76 o 
  -6  -1  14        0.62        0.01      0.49 o 
  -5  -1  14       50.73       47.94      2.53 o 
  -4  -1  14       89.65       76.70      2.31 o 
  -3  -1  14        3.10        2.14      0.46 o 
  -2  -1  14       49.42       53.28      1.31 o 
  -1  -1  14       13.47       13.04      0.60 o 
   0  -1  14        7.50        9.34      0.47 o 
   1  -1  14       10.32       10.54      1.03 o 
   2  -1  14       32.03       28.51      0.81 o 
   3  -1  14       12.24       10.99      0.74 o 
   4  -1  14       14.59       13.07      0.59 o 
   5  -1  14        2.39        1.18      0.42 o 
   6  -1  14       33.88       39.15      3.31 o 
  -7   0  14        3.37        1.56      0.52 o 
  -6   0  14       27.75       26.40      0.99 o 
  -5   0  14      120.58      118.36      3.31 o 
  -4   0  14      246.54      262.66      5.38 o 
  -3   0  14      479.24      508.07      9.52 o 
  -2   0  14       89.81       87.47      2.08 o 
  -1   0  14      141.91      151.39      2.89 o 
   0   0  14      101.25      110.43      3.04 o 
   1   0  14     1046.25     1092.07     26.06 o 
   2   0  14       53.54       54.88      1.19 o 
   3   0  14       93.74       86.01      2.01 o 
   4   0  14       17.41       22.36      0.91 o 
   5   0  14      102.30      105.97      4.88 o 
  -7   1  14       19.93       24.73      1.07 o 
  -6   1  14        1.20        1.39      0.47 o 
  -5   1  14       37.76       36.49      0.93 o 
  -4   1  14        2.78        2.42      0.36 o 
  -3   1  14      156.68      168.09      3.19 o 
  -2   1  14        0.38        0.31      0.29 o 
  -1   1  14       33.36       32.14      0.95 o 
   0   1  14       71.92       73.04      2.34 o 
   1   1  14      308.78      326.73      6.20 o 
   2   1  14       83.41       81.88      2.12 o 
   3   1  14      138.88      146.55      4.03 o 
   4   1  14       93.72       94.38      4.07 o 
   5   1  14      104.83      107.77      5.51 o 
  -7   2  14        8.20        9.34      0.77 o 
  -6   2  14        2.85        3.07      0.57 o 
  -5   2  14       34.27       35.11      0.98 o 
  -4   2  14        8.10        8.36      0.46 o 
  -3   2  14      352.58      359.63      6.59 o 
  -2   2  14       44.29       40.72      1.09 o 
  -1   2  14        8.04        8.95      0.42 o 
   0   2  14       14.28       11.34      0.46 o 
   1   2  14       27.17       26.44      0.78 o 
   2   2  14        8.59        8.94      1.03 o 
   3   2  14        0.16        0.20      0.45 o 
   4   2  14       68.57       66.96      2.55 o 
  -7   3  14      458.92      509.13     34.12 o 
  -6   3  14       23.05       22.08      1.06 o 
  -5   3  14       12.92       12.71      0.68 o 
  -4   3  14        1.59        1.70      0.44 o 
  -3   3  14       36.95       34.12      1.31 o 
  -2   3  14        0.83        1.60      0.83 o 
  -1   3  14        0.02       -0.16      0.26 o 
   0   3  14        8.74       10.40      0.66 o 
   1   3  14       42.62       42.36      1.14 o 
   2   3  14       26.86       25.13      1.30 o 
   3   3  14      148.91      157.74      5.92 o 
   4   3  14       24.23       20.36      1.57 o 
  -7   4  14        1.95        1.62      0.67 o 
  -6   4  14       10.33        7.47      0.98 o 
  -5   4  14       19.15       20.18      0.98 o 
  -4   4  14        1.10        0.99      0.46 o 
  -3   4  14       99.14       93.61      4.67 o 
  -2   4  14        0.42        0.44      0.30 o 
  -1   4  14       13.88       13.27      0.74 o 
   0   4  14        0.72        0.78      0.36 o 
   1   4  14        3.57        2.58      0.49 o 
   2   4  14        5.98        5.95      0.63 o 
   3   4  14      245.42      248.97      9.89 o 
  -6   5  14        1.10        0.21      0.83 o 
  -5   5  14        2.20        3.86      0.75 o 
  -4   5  14        5.02        4.98      0.60 o 
  -3   5  14       34.79       37.54      2.14 o 
  -2   5  14       13.79       12.28      0.87 o 
  -1   5  14      182.04      176.16      4.17 o 
   0   5  14       82.53       87.97      2.66 o 
   1   5  14      140.22      141.77      4.57 o 
   2   5  14        6.22        5.46      0.75 o 
  -5   6  14       10.50        8.15      1.20 o 
  -4   6  14       12.23       10.44      1.52 o 
  -3   6  14        3.76        4.80      0.84 o 
  -2   6  14        1.34        0.87      0.58 o 
  -1   6  14       11.19       14.87      1.02 o 
   0   6  14        0.46        0.51      0.69 o 
   1   6  14       40.34       38.71      1.63 o 
  -2  -6  15        5.42        7.99      1.48 o 
  -1  -6  15        6.99        3.65      0.73 o 
   0  -6  15        1.06       -0.25      1.36 o 
   1  -6  15        3.22        2.94      1.03 o 
   2  -6  15        0.03        0.65      0.59 o 
   3  -6  15        0.36        1.27      0.65 o 
  -3  -5  15        1.55        0.79      1.68 o 
  -2  -5  15        2.85        2.49      0.65 o 
  -1  -5  15        0.48        0.53      0.60 o 
   0  -5  15       24.30       28.47      1.46 o 
   1  -5  15        2.29        2.63      0.53 o 
   2  -5  15        0.55        0.05      0.73 o 
   3  -5  15        5.63        7.82      0.81 o 
   4  -5  15        2.41        1.64      0.75 o 
  -4  -4  15        2.70        0.78      0.86 o 
  -3  -4  15        3.26        1.31      0.65 o 
  -2  -4  15      216.41      225.78      6.71 o 
  -1  -4  15       12.20       12.19      0.78 o 
   0  -4  15       79.82       68.59      2.01 o 
   1  -4  15       14.84       12.07      0.61 o 
   2  -4  15      200.37      212.37      6.61 o 
   3  -4  15        1.85        2.24      0.59 o 
   4  -4  15        0.74        2.05      0.77 o 
   5  -4  15       29.96       28.68      2.64 o 
  -5  -3  15        1.86        0.70      0.64 o 
  -4  -3  15        4.28        5.01      0.71 o 
  -3  -3  15        5.52        1.29      0.80 o 
  -2  -3  15      186.44      177.83      4.97 o 
  -1  -3  15        4.47        1.16      0.31 o 
   0  -3  15      287.66      294.76      8.13 o 
   1  -3  15      126.55      122.22      3.65 o 
   2  -3  15      160.97      159.91      4.15 o 
   3  -3  15       59.31       52.15      1.99 o 
   4  -3  15       32.07       33.52      1.30 o 
   5  -3  15        3.43        1.25      0.46 o 
  -6  -2  15        0.42        1.19      0.59 o 
  -5  -2  15        5.44        4.39      0.66 o 
  -4  -2  15       34.54       33.81      1.43 o 
  -3  -2  15      181.95      190.73      4.79 o 
  -2  -2  15        1.08        0.99      0.51 o 
  -1  -2  15       15.89       16.93      0.99 o 
   0  -2  15       45.95       50.49      1.69 o 
   1  -2  15       10.48        9.67      0.54 o 
   2  -2  15      226.94      252.58      5.89 o 
   3  -2  15       11.31       16.22      0.79 o 
   4  -2  15       20.23       30.60      1.15 o 
   5  -2  15        3.24        1.16      0.51 o 
  -6  -1  15       61.56       64.31      2.40 o 
  -5  -1  15        8.04        5.96      0.92 o 
  -4  -1  15        2.66        2.80      0.67 o 
  -3  -1  15       61.48       56.93      1.66 o 
  -2  -1  15       17.18       13.57      0.63 o 
  -1  -1  15      223.26      228.09      5.50 o 
   0  -1  15      134.35      134.25      3.63 o 
   1  -1  15       10.18       10.30      0.66 o 
   2  -1  15       29.61       27.89      0.89 o 
   3  -1  15       29.46       22.51      0.83 o 
   4  -1  15        0.42       -0.22      0.43 o 
   5  -1  15        5.28        3.54      0.90 o 
  -6   0  15        0.50        0.18      0.57 o 
  -5   0  15       10.31       10.15      1.00 o 
  -4   0  15        6.90        7.60      0.46 o 
  -3   0  15        2.48        1.46      0.33 o 
  -2   0  15       36.19       38.16      0.99 o 
  -1   0  15      800.25      837.98     17.76 o 
   0   0  15        0.20       -0.03      0.28 o 
   1   0  15        0.93        2.31      0.51 o 
   2   0  15      140.37      139.20      3.24 o 
   3   0  15       84.53       90.71      2.69 o 
   4   0  15       45.21       42.96      2.47 o 
   5   0  15      205.49      204.62      9.34 o 
  -7   1  15        1.15        0.98      0.59 o 
  -6   1  15       10.67        9.87      0.73 o 
  -5   1  15       81.39       81.12      2.22 o 
  -4   1  15        2.54        3.17      0.49 o 
  -3   1  15       95.18       98.16      2.22 o 
  -2   1  15        3.29        4.51      0.75 o 
  -1   1  15       10.59        7.92      0.46 o 
   0   1  15      185.32      185.09      4.77 o 
   1   1  15       77.07       83.39      1.78 o 
   2   1  15       43.12       44.46      2.05 o 
   3   1  15      142.26      146.31      5.42 o 
   4   1  15        1.40        2.52      1.12 o 
  -7   2  15        1.36        1.44      0.94 o 
  -6   2  15       87.81       89.81      3.33 o 
  -5   2  15      259.12      270.82      6.20 o 
  -4   2  15      168.64      161.24      4.22 o 
  -3   2  15       24.35       20.51      0.71 o 
  -2   2  15       44.42       49.39      1.22 o 
  -1   2  15       19.49       18.98      1.07 o 
   0   2  15       32.49       35.07      0.92 o 
   1   2  15        7.01        7.44      0.74 o 
   2   2  15       31.22       32.13      1.05 o 
   3   2  15       13.02       13.54      0.99 o 
   4   2  15       11.00       10.27      1.26 o 
  -6   3  15       26.66       25.82      1.22 o 
  -5   3  15       10.60        9.80      0.67 o 
  -4   3  15       44.59       45.54      1.31 o 
  -3   3  15        1.36        0.77      0.35 o 
  -2   3  15        1.68        2.50      0.39 o 
  -1   3  15        8.01        6.40      0.61 o 
   0   3  15      170.19      185.18      4.01 o 
   1   3  15        4.08        3.92      0.79 o 
   2   3  15       15.97       14.51      0.94 o 
   3   3  15       40.31       39.46      1.64 o 
  -6   4  15       80.40       81.75      5.84 o 
  -5   4  15       21.67       21.77      1.07 o 
  -4   4  15      136.62      157.59      4.34 o 
  -3   4  15       40.23       45.72      1.35 o 
  -2   4  15        4.63        3.22      0.40 o 
  -1   4  15        0.05       -0.01      0.30 o 
   0   4  15       11.05       10.28      0.70 o 
   1   4  15       64.32       63.33      2.19 o 
   2   4  15        0.00        0.05      0.60 o 
  -5   5  15       69.35       70.99      2.43 o 
  -4   5  15        0.28        0.48      0.56 o 
  -3   5  15        7.43        8.51      0.74 o 
  -2   5  15        0.02       -0.37      1.01 o 
  -1   5  15      198.52      199.68      5.80 o 
   0   5  15      118.66      130.53      3.61 o 
   1   5  15       37.03       34.77      4.09 o 
  -4   6  15      100.65      115.84      6.37 o 
  -3   6  15       21.99       20.49      1.09 o 
  -2   6  15        0.61        1.86      0.73 o 
  -1   6  15       49.02       44.59      2.08 o 
   0  -6  16        1.87        0.33      1.35 o 
   1  -6  16       34.06       34.21      2.40 o 
  -3  -5  16       10.39       11.44      2.34 o 
  -2  -5  16       38.78       39.17      2.75 o 
  -1  -5  16        2.51        2.27      0.77 o 
   0  -5  16        7.82        5.87      1.06 o 
   1  -5  16        0.58        1.44      0.96 o 
   2  -5  16        0.14       -0.02      0.51 o 
   3  -5  16       21.63       22.11      2.10 o 
  -4  -4  16       20.23       19.86      1.48 o 
  -3  -4  16        1.55        0.24      0.80 o 
  -2  -4  16       21.55       26.18      1.32 o 
  -1  -4  16        1.41        4.46      0.67 o 
   0  -4  16       23.05       24.78      1.08 o 
   1  -4  16       16.27       20.45      0.88 o 
   2  -4  16        8.26        3.45      0.73 o 
   3  -4  16        2.79        2.77      0.73 o 
   4  -4  16      145.08      143.60      6.60 o 
  -5  -3  16        5.15        9.40      0.84 o 
  -4  -3  16       43.21       49.21      2.06 o 
  -3  -3  16        2.13        2.03      0.97 o 
  -2  -3  16        0.52        0.75      0.65 o 
  -1  -3  16        6.33        7.57      0.55 o 
   0  -3  16        0.01       -0.54      0.69 o 
   1  -3  16        1.06        2.01      0.47 o 
   2  -3  16        7.02        6.18      0.68 o 
   3  -3  16       33.57       28.32      1.50 o 
   4  -3  16       15.51       12.49      1.41 o 
  -5  -2  16       33.01       30.71      1.65 o 
  -4  -2  16        9.72        6.29      0.94 o 
  -3  -2  16       46.50       47.37      1.88 o 
  -2  -2  16        9.31        9.22      1.13 o 
  -1  -2  16       15.36       13.73      0.68 o 
   0  -2  16        3.59        2.53      0.49 o 
   1  -2  16       62.49       69.16      1.80 o 
   2  -2  16      175.12      181.50      6.55 o 
   3  -2  16       25.37       24.96      1.33 o 
   4  -2  16        0.18        1.09      0.42 o 
  -6  -1  16        0.48        0.16      1.58 o 
  -5  -1  16       15.15       10.34      1.20 o 
  -4  -1  16       16.56       18.95      1.31 o 
  -3  -1  16       26.74       27.33      1.60 o 
  -2  -1  16      260.57      266.80      7.38 o 
  -1  -1  16        6.13        5.27      1.34 o 
   0  -1  16      230.34      236.43      6.18 o 
   1  -1  16       88.47       99.65      5.66 o 
   2  -1  16        0.41       -0.22      0.46 o 
   3  -1  16        7.30        9.11      0.76 o 
   4  -1  16        0.77       -0.41      0.78 o 
  -6   0  16        3.62        5.36      0.68 o 
  -5   0  16        7.83        4.55      1.11 o 
  -4   0  16       50.92       42.49      3.66 o 
  -3   0  16       52.74       49.98      1.54 o 
  -2   0  16       13.83       13.45      2.31 o 
  -1   0  16      565.23      593.84     14.67 o 
   0   0  16      197.26      201.42      5.59 o 
   1   0  16        1.96        1.56      0.51 o 
   2   0  16       16.42       12.66      0.68 o 
   3   0  16      124.36      138.62      4.55 o 
   4   0  16       63.66       66.23      3.39 o 
  -6   1  16       10.16       13.24      1.24 o 
  -5   1  16       98.16      101.29      7.91 o 
  -4   1  16       14.34       12.95      0.71 o 
  -3   1  16       13.59       14.72      0.75 o 
  -2   1  16        4.24        4.61      0.61 o 
  -1   1  16        0.88        0.68      0.36 o 
   0   1  16       11.03        8.77      0.57 o 
   1   1  16      109.15      115.72      3.17 o 
   2   1  16       32.84       33.03      1.17 o 
   3   1  16       40.45       37.20      1.52 o 
   4   1  16       25.28       23.90      2.26 o 
  -6   2  16      134.95      138.69      5.75 o 
  -5   2  16      104.60      106.01      2.89 o 
  -4   2  16      146.48      140.08      5.75 o 
  -3   2  16      260.66      262.53      5.82 o 
  -2   2  16        2.58        1.78      0.40 o 
  -1   2  16      402.87      432.78     13.70 o 
   0   2  16       45.32       44.30      1.53 o 
   1   2  16      223.92      243.13      5.45 o 
   2   2  16       78.71       85.31      2.59 o 
   3   2  16        7.72        6.54      0.89 o 
  -6   3  16        1.63        0.46      1.04 o 
  -5   3  16       15.31       14.18      0.80 o 
  -4   3  16       41.50       48.96      1.75 o 
  -3   3  16       42.90       42.04      1.41 o 
  -2   3  16       39.88       35.29      1.18 o 
  -1   3  16       32.54       32.02      1.10 o 
   0   3  16        3.04        4.30      0.46 o 
   1   3  16       24.36       24.12      1.15 o 
   2   3  16        2.95        3.31      0.63 o 
  -5   4  16      140.52      159.17      4.47 o 
  -4   4  16       34.67       30.41      1.25 o 
  -3   4  16       26.78       31.55      1.17 o 
  -2   4  16       29.24       33.62      1.25 o 
  -1   4  16       76.86       90.34      2.34 o 
   0   4  16       39.31       40.89      2.79 o 
   1   4  16      102.89      119.51      7.58 o 
  -4   5  16        5.09        3.09      0.80 o 
  -3   5  16       37.18       39.86      1.82 o 
  -2   5  16        1.49        0.85      0.57 o 
  -1   5  16       28.01       27.68      2.78 o 
   0   5  16       19.64       18.08      1.02 o 
  -1  -5  17        0.44       -0.69      0.69 o 
   0  -5  17        2.70        3.41      1.53 o 
   1  -5  17       71.23       77.95      6.63 o 
  -3  -4  17        2.04        0.01      1.99 o 
  -2  -4  17        0.33        0.59      0.68 o 
  -1  -4  17       31.37       32.58      1.77 o 
   0  -4  17       15.29       20.79      1.22 o 
   1  -4  17       10.02        9.00      1.55 o 
   2  -4  17        1.28       -0.12      0.68 o 
   3  -4  17       10.95       10.36      1.04 o 
  -4  -3  17        2.81        3.83      1.94 o 
  -3  -3  17       20.31       22.01      1.34 o 
  -2  -3  17        0.05       -0.62      0.64 o 
  -1  -3  17      118.51      147.50      6.39 o 
   0  -3  17        2.91        2.93      0.66 o 
   1  -3  17       47.33       50.83      1.85 o 
   2  -3  17       16.05       14.70      0.99 o 
   3  -3  17       19.80       22.79      1.46 o 
  -4  -2  17        1.27        2.28      0.74 o 
  -3  -2  17       22.66       23.40      1.27 o 
  -2  -2  17        5.28        6.40      1.11 o 
  -1  -2  17       30.25       31.96      1.44 o 
   0  -2  17       82.04       74.98      3.06 o 
   1  -2  17        0.45        0.23      0.48 o 
   2  -2  17        0.23       -0.44      0.44 o 
   3  -2  17       73.21       86.50      4.64 o 
  -5  -1  17       76.83       81.97      3.59 o 
  -4  -1  17       12.39        7.09      0.94 o 
  -3  -1  17        0.10        1.73      0.69 o 
  -2  -1  17        0.13        0.23      0.56 o 
  -1  -1  17        2.03        0.52      0.37 o 
   0  -1  17       16.17       18.22      7.60 o 
   1  -1  17        0.00        0.17      1.30 o 
   2  -1  17       20.71       21.83      1.18 o 
   3  -1  17       44.40       43.79      2.27 o 
  -5   0  17       11.86       13.64      2.33 o 
  -4   0  17      209.72      217.49     10.01 o 
  -3   0  17        0.74        0.19      0.45 o 
  -2   0  17       25.88       33.30      3.63 o 
  -1   0  17       21.27       20.39      4.40 o 
   0   0  17        1.16        0.59      0.76 o 
   1   0  17       68.36       72.69      2.28 o 
   2   0  17       32.41       28.52      2.08 o 
   3   0  17       31.54       42.11      1.91 o 
  -5   1  17       24.91       23.55      2.70 o 
  -4   1  17        0.69        0.10      0.41 o 
  -3   1  17        9.48        6.36      1.12 o 
  -2   1  17      103.50      116.07      3.11 o 
  -1   1  17       19.40       18.44      1.73 o 
   0   1  17        4.45        3.14      0.42 o 
   1   1  17        0.21        0.65      0.75 o 
   2   1  17        0.01        0.37      0.57 o 
   3   1  17        3.99        4.90      1.07 o 
  -5   2  17       14.42       14.35      2.05 o 
  -4   2  17        1.03        0.64      0.56 o 
  -3   2  17       16.48       12.68      1.50 o 
  -2   2  17      261.99      266.02      7.68 o 
  -1   2  17        3.52        4.15      0.65 o 
   0   2  17       69.52       69.31      2.69 o 
   1   2  17       36.48       36.08      1.23 o 
   2   2  17        7.46        6.56      0.75 o 
  -5   3  17       14.50       12.62      0.81 o 
  -4   3  17        2.69        3.58      0.61 o 
  -3   3  17        7.97        7.18      0.70 o 
  -2   3  17       32.34       38.73      1.41 o 
  -1   3  17        3.85        3.31      0.78 o 
   0   3  17       88.48      103.56      2.74 o 
   1   3  17        0.44       -0.14      0.49 o 
  -4   4  17      164.35      162.01      5.67 o 
  -3   4  17       95.14      113.96      3.15 o 
  -2   4  17       86.69       88.54      2.60 o 
  -1   4  17       79.19       97.94      2.53 o 
   0   4  17        9.00        8.83      0.73 o 
  -1  -4  18        9.39        6.93      0.90 o 
   0  -4  18       32.23       27.83      3.44 o 
   1  -4  18        1.88        0.76      0.76 o 
  -3  -3  18       60.67       62.15      2.88 o 
  -2  -3  18       45.22       54.67      2.40 o 
  -1  -3  18        0.90        1.00      0.62 o 
   0  -3  18        3.26        4.21      0.62 o 
   1  -3  18       29.53       39.39      2.50 o 
   2  -3  18       22.80       28.95      3.63 o 
  -3  -2  18       43.32       38.59      4.49 o 
  -2  -2  18       15.36       11.08      1.23 o 
  -1  -2  18        2.21        0.96      0.50 o 
   0  -2  18        5.27        4.62      0.59 o 
   1  -2  18       49.36       57.89      2.45 o 
   2  -2  18        0.11       -0.18      0.66 o 
  -4  -1  18        0.01        0.66      0.74 o 
  -3  -1  18       16.66       13.74      1.25 o 
  -2  -1  18        0.06        0.32      0.55 o 
  -1  -1  18       58.35       61.77      2.17 o 
   0  -1  18        5.97        6.00      0.60 o 
   1  -1  18       39.62       40.08      1.67 o 
   2  -1  18        9.01        7.01      0.97 o 
  -4   0  18       15.95       17.50      1.68 o 
  -3   0  18       20.45       20.51      1.54 o 
  -2   0  18        4.99        6.33      0.65 o 
  -1   0  18       51.01       54.08      2.23 o 
   0   0  18       51.96       59.34      2.47 o 
   1   0  18      112.76      116.54      4.68 o 
   2   0  18       75.76       87.59      2.86 o 
  -4   1  18        0.00        1.06      0.96 o 
  -3   1  18       46.25       42.57      1.70 o 
  -2   1  18        9.91        9.58      0.73 o 
  -1   1  18      113.95      117.08      3.81 o 
   0   1  18       34.14       36.86      1.63 o 
   1   1  18        2.39        2.01      0.83 o 
   2   1  18        6.10        7.35      1.10 o 
  -4   2  18        0.00        0.63      0.61 o 
  -3   2  18        6.81        5.94      0.85 o 
  -2   2  18      191.00      192.65      6.15 o 
  -1   2  18      113.68      115.97      3.78 o 
   0   2  18       24.21       23.24      1.01 o 
   1   2  18       55.81       50.73      1.83 o 
  -3   3  18      151.87      172.77      4.85 o 
  -2   3  18      129.11      146.16      4.42 o 
  -1   3  18      260.22      281.26      7.57 o 
   0   3  18        2.74        2.07      0.57 o 
  -2  -2  19       55.89       61.92      4.00 o 
  -1  -2  19       21.65       23.82      1.81 o 
   0  -2  19       23.61       21.94      1.15 o 
  -2  -1  19       60.95       85.62      4.64 o 
  -1  -1  19        0.50        1.03      0.60 o 
   0  -1  19       22.89       28.75      1.43 o 
   1  -1  19        0.18       -0.02      0.52 o 
  -3   0  19       28.21       31.62      2.28 o 
  -2   0  19       28.77       35.47      1.49 o 
  -1   0  19        0.14       -0.28      0.55 o 
   0   0  19        1.43        2.09      0.96 o 
  -3   1  19       77.17       71.48      2.87 o 
  -2   1  19       47.37       41.25      2.46 o 
  -1   1  19       56.97       54.01      2.00 o 
   0   1  19       64.97       68.60      2.42 o 
                                                 
 
